# Supplementary material for: Bimetallic nickel–cobalt hydrides in H2 activation and catalytic proton reduction
Source: Chem Sci. 2018 Oct 30;10(3):761–7. doi: 10.1039/c8sc04346a (PMC6340403; doi:10.1039/c8sc04346a)
Supplement: Supplementary file 2 [file SC-010-C8SC04346A-s002.cif]

# Electronic Supplementary Material (ESI) for Chemical Science.
# This journal is © The Royal Society of Chemistry 2019

####################################################################### 
# 
# This file contains crystal structure data downloaded from the 
# Cambridge Structural Database (CSD) hosted by the Cambridge 
# Crystallographic Data Centre (CCDC).
# 
# Full information about CCDC data access policies and citation 
# guidelines are available at http://www.ccdc.cam.ac.uk/access/V1 
# 
# Audit and citation data items may have been added by the CCDC. 
# Please retain this information to preserve the provenance of 
# this file and to allow appropriate attribution of the data. 
# 
#######################################################################

data_180226cxx-2_sq
_database_code_depnum_ccdc_archive 'CCDC 1841904'
_audit_update_record             
;
2018-05-08 deposited with the CCDC.
2018-10-29 downloaded from the CCDC.
;
_audit_creation_date             2018-02-27
_audit_creation_method           
;
Olex2 1.2-beta
(compiled 2018.02.02 svn.r3481 for OlexSys, GUI svn.r5470)
;
_shelx_SHELXL_version_number     2014/7
_chemical_name_common            ?
_chemical_name_systematic        ?
_chemical_formula_moiety         'C H2 Cl2, C39 H45 Cl Co Ni P2 S2, F6 P'
_chemical_formula_sum            'C40 H47 Cl3 Co F6 Ni P3 S2'
_chemical_formula_weight         1022.79
_chemical_melting_point          ?
loop_
_atom_type_symbol
_atom_type_description
_atom_type_scat_dispersion_real
_atom_type_scat_dispersion_imag
_atom_type_scat_source
C C 0.0181 0.0091 'International Tables Vol C Tables 4.2.6.8 and 6.1.1.4'
H H 0.0000 0.0000 'International Tables Vol C Tables 4.2.6.8 and 6.1.1.4'
Cl Cl 0.3639 0.7018 'International Tables Vol C Tables 4.2.6.8 and 6.1.1.4'
Co Co -2.3653 3.6143 'International Tables Vol C Tables 4.2.6.8 and 6.1.1.4'
F F 0.0727 0.0534 'International Tables Vol C Tables 4.2.6.8 and 6.1.1.4'
Ni Ni -3.0029 0.5091 'International Tables Vol C Tables 4.2.6.8 and 6.1.1.4'
P P 0.2955 0.4335 'International Tables Vol C Tables 4.2.6.8 and 6.1.1.4'
S S 0.3331 0.5567 'International Tables Vol C Tables 4.2.6.8 and 6.1.1.4'

_shelx_space_group_comment       
;
The symmetry employed for this shelxl refinement is uniquely defined
by the following loop, which should always be used as a source of
symmetry information in preference to the above space-group names.
They are only intended as comments.
;
_space_group_crystal_system      monoclinic
_space_group_IT_number           14
_space_group_name_H-M_alt        'P 1 21/n 1'
_space_group_name_Hall           '-P 2yn'
loop_
_space_group_symop_operation_xyz
'x, y, z'
'-x+1/2, y+1/2, -z+1/2'
'-x, -y, -z'
'x-1/2, -y-1/2, z-1/2'

_cell_length_a                   14.1464(3)
_cell_length_b                   13.3562(4)
_cell_length_c                   25.4313(7)
_cell_angle_alpha                90
_cell_angle_beta                 103.789(2)
_cell_angle_gamma                90
_cell_volume                     4666.6(2)
_cell_formula_units_Z            4
_cell_measurement_reflns_used    8312
_cell_measurement_temperature    293(2)
_cell_measurement_theta_max      72.5850
_cell_measurement_theta_min      3.7450
_shelx_estimated_absorpt_T_max   ?
_shelx_estimated_absorpt_T_min   ?
_exptl_absorpt_coefficient_mu    7.121
_exptl_absorpt_correction_T_max  ?
_exptl_absorpt_correction_T_min  ?
_exptl_absorpt_correction_type   ?
_exptl_absorpt_process_details   ?
_exptl_absorpt_special_details   ?
_exptl_crystal_colour            ?
_exptl_crystal_density_diffrn    1.456
_exptl_crystal_density_meas      ?
_exptl_crystal_density_method    ?
_exptl_crystal_description       solid
_exptl_crystal_F_000             2096
_exptl_crystal_size_max          ?
_exptl_crystal_size_mid          ?
_exptl_crystal_size_min          ?
_exptl_transmission_factor_max   ?
_exptl_transmission_factor_min   ?
_diffrn_reflns_av_R_equivalents  0.0606
_diffrn_reflns_av_unetI/netI     0.0572
_diffrn_reflns_Laue_measured_fraction_full 0.982
_diffrn_reflns_Laue_measured_fraction_max 0.930
_diffrn_reflns_limit_h_max       14
_diffrn_reflns_limit_h_min       -17
_diffrn_reflns_limit_k_max       9
_diffrn_reflns_limit_k_min       -16
_diffrn_reflns_limit_l_max       32
_diffrn_reflns_limit_l_min       -32
_diffrn_reflns_number            28729
_diffrn_reflns_point_group_measured_fraction_full 0.982
_diffrn_reflns_point_group_measured_fraction_max 0.930
_diffrn_reflns_theta_full        67.684
_diffrn_reflns_theta_max         77.172
_diffrn_reflns_theta_min         3.579
_diffrn_ambient_temperature      293(2)
_diffrn_detector_area_resol_mean ?
_diffrn_measured_fraction_theta_full 0.982
_diffrn_measured_fraction_theta_max 0.930
_diffrn_measurement_device_type  'XtaLAB Synergy, Dualflex, HyPix'
_diffrn_measurement_method       ?
_diffrn_radiation_type           CuK\a
_diffrn_radiation_wavelength     1.54184
_diffrn_source                   ?
_reflns_Friedel_coverage         0.000
_reflns_Friedel_fraction_full    .
_reflns_Friedel_fraction_max     .
_reflns_number_gt                6565
_reflns_number_total             9191
_reflns_special_details          
;
 Reflections were merged by SHELXL according to the crystal
 class for the calculation of statistics and refinement.
 
 Structure factors included contributions from the .fab file.
 
 _reflns_Friedel_fraction is defined as the number of unique
 Friedel pairs measured divided by the number that would be
 possible theoretically, ignoring centric projections and
 systematic absences.
;
_reflns_threshold_expression     'I > 2\s(I)'
_computing_cell_refinement       ?
_computing_data_collection       ?
_computing_data_reduction        ?
_computing_molecular_graphics    'Olex2 (Dolomanov et al., 2009)'
_computing_publication_material  'Olex2 (Dolomanov et al., 2009)'
_computing_structure_refinement  'ShelXL (Sheldrick, 2015)'
_computing_structure_solution    ?
_refine_diff_density_max         1.181
_refine_diff_density_min         -1.066
_refine_diff_density_rms         0.114
_refine_ls_extinction_coef       .
_refine_ls_extinction_method     none
_refine_ls_goodness_of_fit_ref   1.067
_refine_ls_hydrogen_treatment    constr
_refine_ls_matrix_type           full
_refine_ls_number_parameters     510
_refine_ls_number_reflns         9191
_refine_ls_number_restraints     60
_refine_ls_R_factor_all          0.1301
_refine_ls_R_factor_gt           0.0956
_refine_ls_restrained_S_all      1.085
_refine_ls_shift/su_max          0.000
_refine_ls_shift/su_mean         0.000
_refine_ls_structure_factor_coef Fsqd
_refine_ls_weighting_details     
'w=1/[\s^2^(Fo^2^)+(0.0702P)^2^+33.7617P] where P=(Fo^2^+2Fc^2^)/3'
_refine_ls_weighting_scheme      calc
_refine_ls_wR_factor_gt          0.2144
_refine_ls_wR_factor_ref         0.2377
_refine_special_details          ?
_olex2_refinement_description    
;
1. Fixed Uiso
 At 1.2 times of:
  All C(H) groups, All C(H,H) groups
 At 1.5 times of:
  All C(H,H,H) groups
2. Uiso/Uaniso restraints and constraints
C4 \\sim C5 \\sim C6 \\sim C7 \\sim C8 \\sim C9 \\sim C10 \\sim C11 \\sim C12
\\sim C13: within 1.7A with sigma of 0.004 and sigma for terminal atoms of 0.008
3.a Secondary CH2 refined with riding coordinates:
 C0AA(H0AA,H0AB), C1(H1A,H1B), C2(H2A,H2B), C3(H3A,H3B), C14(H14A,H14B),
 C15(H15A,H15B)
3.b Aromatic/amide H refined with riding coordinates:
 C17(H17), C18(H18), C19(H19), C20(H20), C21(H21), C22(H22), C24(H24),
 C25(H25), C26(H26), C27(H27), C28(H28), C29(H29), C30(H30), C31(H31), C32(H32),
  C34(H34), C35(H35), C36(H36), C37(H37), C38(H38)
3.c Idealised Me refined as rotating group:
 C4(H4A,H4B,H4C), C5(H5A,H5B,H5C), C6(H6A,H6B,H6C), C7(H7A,H7B,H7C), C8(H8A,
 H8B,H8C)
;
_atom_sites_solution_hydrogens   geom
_atom_sites_solution_primary     ?
_atom_sites_solution_secondary   ?
loop_
_atom_site_label
_atom_site_type_symbol
_atom_site_fract_x
_atom_site_fract_y
_atom_site_fract_z
_atom_site_U_iso_or_equiv
_atom_site_adp_type
_atom_site_occupancy
_atom_site_site_symmetry_order
_atom_site_calc_flag
_atom_site_refinement_flags_posn
_atom_site_refinement_flags_adp
_atom_site_refinement_flags_occupancy
_atom_site_disorder_assembly
_atom_site_disorder_group
C0AA C 0.8226(10) 0.8238(10) 0.6333(5) 0.102(4) Uani 1 1 d . . . . .
H0AA H 0.8782 0.8384 0.6629 0.122 Uiso 1 1 calc R . . . .
H0AB H 0.8089 0.8827 0.6104 0.122 Uiso 1 1 calc R . . . .
C1 C 0.4125(5) 0.7469(8) 0.3093(4) 0.063(2) Uani 1 1 d . . . . .
H1A H 0.4014 0.8011 0.2831 0.076 Uiso 1 1 calc R . . . .
H1B H 0.3493 0.7210 0.3111 0.076 Uiso 1 1 calc R . . . .
C2 C 0.4619(6) 0.7901(7) 0.3648(4) 0.063(2) Uani 1 1 d . . . . .
H2A H 0.5220 0.8223 0.3620 0.076 Uiso 1 1 calc R . . . .
H2B H 0.4200 0.8413 0.3739 0.076 Uiso 1 1 calc R . . . .
C3 C 0.4853(5) 0.7151(7) 0.4106(3) 0.056(2) Uani 1 1 d . . . . .
H3A H 0.4247 0.6863 0.4150 0.067 Uiso 1 1 calc R . . . .
H3B H 0.5145 0.7507 0.4437 0.067 Uiso 1 1 calc R . . . .
C4 C 0.2683(7) 0.5565(10) 0.3526(6) 0.100(3) Uani 1 1 d . U . . .
H4A H 0.2936 0.5978 0.3836 0.151 Uiso 1 1 calc GR . . . .
H4B H 0.2128 0.5201 0.3579 0.151 Uiso 1 1 calc GR . . . .
H4C H 0.2493 0.5978 0.3210 0.151 Uiso 1 1 calc GR . . . .
C5 C 0.2953(7) 0.4768(9) 0.2392(5) 0.086(3) Uani 1 1 d . U . . .
H5A H 0.2775 0.5461 0.2397 0.129 Uiso 1 1 calc GR . . . .
H5B H 0.2375 0.4365 0.2302 0.129 Uiso 1 1 calc GR . . . .
H5C H 0.3325 0.4667 0.2127 0.129 Uiso 1 1 calc GR . . . .
C6 C 0.4576(8) 0.3143(8) 0.2604(5) 0.093(3) Uani 1 1 d . U . . .
H6A H 0.4631 0.3582 0.2314 0.140 Uiso 1 1 calc GR . . . .
H6B H 0.4097 0.2638 0.2469 0.140 Uiso 1 1 calc GR . . . .
H6C H 0.5193 0.2831 0.2752 0.140 Uiso 1 1 calc GR . . . .
C7 C 0.5423(9) 0.2914(11) 0.3872(6) 0.124(4) Uani 1 1 d . U . . .
H7A H 0.5888 0.2833 0.3656 0.186 Uiso 1 1 calc GR . . . .
H7B H 0.5125 0.2280 0.3909 0.186 Uiso 1 1 calc GR . . . .
H7C H 0.5747 0.3159 0.4224 0.186 Uiso 1 1 calc GR . . . .
C8 C 0.4196(10) 0.4406(12) 0.4444(6) 0.123(4) Uani 1 1 d . U . . .
H8A H 0.4811 0.4151 0.4645 0.184 Uiso 1 1 calc GR . . . .
H8B H 0.3678 0.4037 0.4539 0.184 Uiso 1 1 calc GR . . . .
H8C H 0.4142 0.5100 0.4529 0.184 Uiso 1 1 calc GR . . . .
C9 C 0.3449(7) 0.4844(9) 0.3453(5) 0.0791(18) Uani 1 1 d . U . . .
C10 C 0.3553(6) 0.4470(8) 0.2942(5) 0.0742(17) Uani 1 1 d . U . . .
C11 C 0.4277(7) 0.3732(8) 0.3035(5) 0.0793(18) Uani 1 1 d . U . . .
C12 C 0.4628(8) 0.3674(10) 0.3595(6) 0.0911(19) Uani 1 1 d . U . . .
C13 C 0.4129(8) 0.4294(10) 0.3849(5) 0.0901(19) Uani 1 1 d . U . . .
C14 C 0.8080(5) 0.7805(7) 0.2976(3) 0.0489(19) Uani 1 1 d . . . . .
H14A H 0.8387 0.7893 0.2676 0.059 Uiso 1 1 calc R . . . .
H14B H 0.8138 0.8426 0.3179 0.059 Uiso 1 1 calc R . . . .
C15 C 0.8560(5) 0.6956(7) 0.3338(3) 0.051(2) Uani 1 1 d . . . . .
H15A H 0.9217 0.7138 0.3525 0.061 Uiso 1 1 calc R . . . .
H15B H 0.8586 0.6358 0.3125 0.061 Uiso 1 1 calc R . . . .
C16 C 0.8099(5) 0.7766(6) 0.4291(3) 0.0411(16) Uani 1 1 d . . . . .
C17 C 0.7395(5) 0.8319(6) 0.4446(3) 0.0508(19) Uani 1 1 d . . . . .
H17 H 0.6743 0.8182 0.4293 0.061 Uiso 1 1 calc R . . . .
C18 C 0.7636(6) 0.9082(7) 0.4830(4) 0.059(2) Uani 1 1 d . . . . .
H18 H 0.7150 0.9458 0.4926 0.071 Uiso 1 1 calc R . . . .
C19 C 0.8601(7) 0.9274(7) 0.5063(4) 0.058(2) Uani 1 1 d . . . . .
H19 H 0.8765 0.9753 0.5335 0.070 Uiso 1 1 calc R . . . .
C20 C 0.9323(6) 0.8766(7) 0.4899(4) 0.058(2) Uani 1 1 d . . . . .
H20 H 0.9972 0.8932 0.5040 0.069 Uiso 1 1 calc R . . . .
C21 C 0.9078(5) 0.8004(6) 0.4523(3) 0.052(2) Uani 1 1 d . . . . .
H21 H 0.9569 0.7644 0.4422 0.062 Uiso 1 1 calc R . . . .
C22 C 0.8100(6) 0.5527(7) 0.4726(4) 0.064(2) Uani 1 1 d . . . . .
H22 H 0.7740 0.6004 0.4860 0.077 Uiso 1 1 calc R . . . .
C23 C 0.8295(5) 0.5658(7) 0.4230(3) 0.0500(19) Uani 1 1 d . . . . .
C24 C 0.8818(7) 0.4934(7) 0.4036(4) 0.064(2) Uani 1 1 d . . . . .
H24 H 0.8943 0.4997 0.3695 0.077 Uiso 1 1 calc R . . . .
C25 C 0.9157(7) 0.4102(8) 0.4361(5) 0.078(3) Uani 1 1 d . . . . .
H25 H 0.9530 0.3622 0.4238 0.094 Uiso 1 1 calc R . . . .
C26 C 0.8953(7) 0.3985(8) 0.4847(5) 0.081(3) Uani 1 1 d . . . . .
H26 H 0.9169 0.3421 0.5055 0.097 Uiso 1 1 calc R . . . .
C27 C 0.8438(8) 0.4684(9) 0.5029(5) 0.080(3) Uani 1 1 d . . . . .
H27 H 0.8303 0.4604 0.5367 0.096 Uiso 1 1 calc R . . . .
C28 C 0.6308(6) 0.9428(6) 0.2930(4) 0.055(2) Uani 1 1 d . . . . .
H28 H 0.6802 0.9377 0.3244 0.066 Uiso 1 1 calc R . . . .
C29 C 0.5756(8) 1.0287(7) 0.2828(5) 0.075(3) Uani 1 1 d . . . . .
H29 H 0.5883 1.0815 0.3074 0.090 Uiso 1 1 calc R . . . .
C30 C 0.5018(8) 1.0370(8) 0.2367(6) 0.083(3) Uani 1 1 d . . . . .
H30 H 0.4651 1.0954 0.2296 0.100 Uiso 1 1 calc R . . . .
C31 C 0.4834(7) 0.9586(8) 0.2016(5) 0.081(3) Uani 1 1 d . . . . .
H31 H 0.4328 0.9637 0.1708 0.097 Uiso 1 1 calc R . . . .
C32 C 0.5381(6) 0.8715(7) 0.2106(4) 0.059(2) Uani 1 1 d . . . . .
H32 H 0.5247 0.8187 0.1861 0.071 Uiso 1 1 calc R . . . .
C33 C 0.6131(5) 0.8643(6) 0.2569(3) 0.0435(17) Uani 1 1 d . . . . .
C34 C 0.7123(6) 0.7375(7) 0.1687(3) 0.053(2) Uani 1 1 d . . . . .
H34 H 0.7428 0.7991 0.1771 0.063 Uiso 1 1 calc R . . . .
C35 C 0.7074(7) 0.6945(9) 0.1185(3) 0.066(3) Uani 1 1 d . . . . .
H35 H 0.7349 0.7270 0.0935 0.079 Uiso 1 1 calc R . . . .
C36 C 0.6613(7) 0.6027(8) 0.1058(4) 0.065(3) Uani 1 1 d . . . . .
H36 H 0.6588 0.5730 0.0724 0.078 Uiso 1 1 calc R . . . .
C37 C 0.6192(6) 0.5558(7) 0.1429(4) 0.060(2) Uani 1 1 d . . . . .
H37 H 0.5866 0.4955 0.1336 0.072 Uiso 1 1 calc R . . . .
C38 C 0.6245(6) 0.5963(7) 0.1938(3) 0.053(2) Uani 1 1 d . . . . .
H38 H 0.5975 0.5630 0.2188 0.063 Uiso 1 1 calc R . . . .
C39 C 0.6718(5) 0.6889(6) 0.2067(3) 0.0424(17) Uani 1 1 d . . . . .
Cl1 Cl 0.63290(12) 0.47220(14) 0.31786(8) 0.0478(4) Uani 1 1 d . . . . .
Cl2 Cl 0.8496(3) 0.7222(3) 0.59557(15) 0.1325(15) Uani 1 1 d . . . . .
Cl3 Cl 0.7271(5) 0.7964(6) 0.6575(3) 0.278(5) Uani 1 1 d . . . . .
Co1 Co 0.48483(8) 0.51073(10) 0.33673(5) 0.0467(3) Uani 1 1 d . . . . .
F1 F 0.1141(4) 0.7184(6) 0.3968(3) 0.0917(19) Uani 1 1 d . . . . .
F2 F 0.0962(6) 0.8820(8) 0.3794(4) 0.160(4) Uani 1 1 d . . . . .
F3 F 0.2180(5) 0.7977(6) 0.3563(3) 0.113(3) Uani 1 1 d . . . . .
F4 F 0.2506(7) 0.9087(6) 0.4240(5) 0.163(4) Uani 1 1 d . . . . .
F5 F 0.2674(4) 0.7447(5) 0.4410(2) 0.0824(17) Uani 1 1 d . . . . .
F6 F 0.1477(4) 0.8302(4) 0.4649(3) 0.0830(17) Uani 1 1 d . . . . .
Ni1 Ni 0.63210(7) 0.66335(9) 0.33436(5) 0.0371(3) Uani 1 1 d . . . . .
P1 P 0.67918(12) 0.74649(15) 0.27241(7) 0.0380(4) Uani 1 1 d . . . . .
P2 P 0.78087(11) 0.67367(15) 0.38247(7) 0.0392(4) Uani 1 1 d . . . . .
P3 P 0.18293(19) 0.8145(2) 0.41087(13) 0.0738(8) Uani 1 1 d . . . . .
S1 S 0.56729(12) 0.61190(17) 0.40276(8) 0.0481(5) Uani 1 1 d . . . . .
S2 S 0.47839(11) 0.64892(15) 0.28476(8) 0.0446(4) Uani 1 1 d . . . . .

loop_
_atom_site_aniso_label
_atom_site_aniso_U_11
_atom_site_aniso_U_22
_atom_site_aniso_U_33
_atom_site_aniso_U_23
_atom_site_aniso_U_13
_atom_site_aniso_U_12
C0AA 0.104(9) 0.110(10) 0.091(8) 0.002(7) 0.022(7) -0.037(8)
C1 0.026(4) 0.093(7) 0.071(6) 0.004(5) 0.013(4) 0.015(4)
C2 0.032(4) 0.075(6) 0.085(6) -0.014(5) 0.021(4) 0.006(4)
C3 0.036(4) 0.078(6) 0.060(5) -0.019(5) 0.024(4) -0.008(4)
C4 0.051(4) 0.111(7) 0.152(7) -0.048(6) 0.050(5) -0.029(5)
C5 0.059(5) 0.081(6) 0.108(6) -0.008(5) -0.001(5) -0.030(5)
C6 0.064(5) 0.070(6) 0.154(7) -0.035(5) 0.042(5) -0.020(4)
C7 0.085(6) 0.110(7) 0.164(8) 0.040(7) 0.006(6) -0.021(6)
C8 0.105(6) 0.146(7) 0.119(7) -0.001(7) 0.030(6) -0.063(6)
C9 0.047(3) 0.088(4) 0.113(4) -0.018(3) 0.040(3) -0.031(3)
C10 0.042(3) 0.077(4) 0.109(4) -0.017(3) 0.030(3) -0.028(3)
C11 0.048(3) 0.077(4) 0.119(4) -0.013(3) 0.032(3) -0.029(3)
C12 0.058(3) 0.092(4) 0.125(4) 0.003(4) 0.026(3) -0.032(3)
C13 0.063(3) 0.099(4) 0.114(4) -0.005(4) 0.032(3) -0.040(3)
C14 0.032(3) 0.073(6) 0.045(4) -0.003(4) 0.015(3) -0.007(4)
C15 0.021(3) 0.075(6) 0.057(5) -0.012(4) 0.007(3) 0.000(3)
C16 0.028(3) 0.052(5) 0.042(4) 0.007(3) 0.007(3) -0.006(3)
C17 0.034(4) 0.051(5) 0.066(5) -0.008(4) 0.009(3) 0.001(3)
C18 0.053(5) 0.055(5) 0.071(6) -0.013(4) 0.021(4) -0.004(4)
C19 0.064(5) 0.054(5) 0.056(5) -0.007(4) 0.015(4) -0.013(4)
C20 0.046(4) 0.054(5) 0.067(5) -0.011(4) 0.005(4) -0.010(4)
C21 0.028(3) 0.053(5) 0.070(5) -0.009(4) 0.005(3) -0.006(3)
C22 0.053(5) 0.063(6) 0.073(6) 0.007(5) 0.008(4) 0.006(4)
C23 0.030(3) 0.062(5) 0.054(5) -0.007(4) 0.001(3) -0.003(3)
C24 0.060(5) 0.062(6) 0.068(6) -0.003(5) 0.011(4) 0.006(5)
C25 0.064(6) 0.054(6) 0.114(9) -0.003(6) 0.018(6) 0.017(5)
C26 0.058(6) 0.061(7) 0.111(9) 0.016(6) -0.005(6) 0.006(5)
C27 0.081(7) 0.079(8) 0.077(7) 0.030(6) 0.013(6) 0.005(6)
C28 0.051(4) 0.036(4) 0.079(6) -0.011(4) 0.021(4) -0.009(4)
C29 0.077(7) 0.042(5) 0.114(9) -0.022(5) 0.040(6) -0.009(5)
C30 0.067(6) 0.054(6) 0.137(10) -0.008(7) 0.041(7) 0.015(5)
C31 0.048(5) 0.080(8) 0.111(9) 0.003(7) 0.013(5) 0.028(5)
C32 0.043(4) 0.063(6) 0.070(6) -0.006(4) 0.009(4) 0.008(4)
C33 0.034(3) 0.045(4) 0.058(4) -0.004(4) 0.024(3) -0.009(3)
C34 0.048(4) 0.067(6) 0.046(4) 0.000(4) 0.017(3) 0.010(4)
C35 0.060(5) 0.102(8) 0.039(4) 0.006(5) 0.016(4) 0.020(5)
C36 0.065(6) 0.076(7) 0.048(5) -0.011(5) -0.001(4) 0.028(5)
C37 0.059(5) 0.054(5) 0.057(5) -0.010(4) -0.006(4) 0.018(4)
C38 0.049(4) 0.057(5) 0.049(4) 0.002(4) 0.006(3) 0.010(4)
C39 0.030(3) 0.049(5) 0.048(4) 0.000(3) 0.008(3) 0.010(3)
Cl1 0.0313(8) 0.0469(11) 0.0662(11) 0.0004(9) 0.0137(7) -0.0021(7)
Cl2 0.159(4) 0.119(3) 0.101(3) 0.007(2) -0.006(2) 0.017(3)
Cl3 0.220(6) 0.336(9) 0.341(9) -0.205(8) 0.191(7) -0.214(7)
Co1 0.0278(6) 0.0580(9) 0.0555(7) -0.0020(6) 0.0124(5) -0.0117(5)
F1 0.052(3) 0.132(6) 0.097(4) -0.019(4) 0.030(3) -0.003(3)
F2 0.154(7) 0.201(9) 0.156(7) 0.098(7) 0.100(6) 0.135(7)
F3 0.101(5) 0.145(6) 0.117(5) 0.053(5) 0.077(4) 0.067(5)
F4 0.169(8) 0.075(5) 0.302(13) -0.013(6) 0.171(9) -0.020(5)
F5 0.055(3) 0.095(4) 0.098(4) 0.000(3) 0.020(3) 0.027(3)
F6 0.082(4) 0.072(4) 0.112(5) -0.005(3) 0.058(3) 0.008(3)
Ni1 0.0192(5) 0.0486(7) 0.0440(6) -0.0036(5) 0.0087(4) -0.0037(5)
P1 0.0254(7) 0.0459(11) 0.0435(9) -0.0048(8) 0.0099(7) -0.0040(7)
P2 0.0222(7) 0.0498(11) 0.0454(10) -0.0046(8) 0.0080(7) -0.0011(7)
P3 0.0628(14) 0.0678(17) 0.107(2) 0.0207(15) 0.0536(14) 0.0246(13)
S1 0.0307(8) 0.0692(14) 0.0473(10) -0.0026(9) 0.0150(7) -0.0084(8)
S2 0.0210(7) 0.0592(12) 0.0525(10) -0.0036(9) 0.0067(7) -0.0030(7)

_geom_special_details            
;
 All esds (except the esd in the dihedral angle between two l.s. planes)
 are estimated using the full covariance matrix.  The cell esds are taken
 into account individually in the estimation of esds in distances, angles
 and torsion angles; correlations between esds in cell parameters are only
 used when they are defined by crystal symmetry.  An approximate (isotropic)
 treatment of cell esds is used for estimating esds involving l.s. planes.
;
loop_
_geom_bond_atom_site_label_1
_geom_bond_atom_site_label_2
_geom_bond_distance
_geom_bond_site_symmetry_2
_geom_bond_publ_flag
C0AA H0AA 0.9700 . ?
C0AA H0AB 0.9700 . ?
C0AA Cl2 1.756(14) . ?
C0AA Cl3 1.654(13) . ?
C1 H1A 0.9700 . ?
C1 H1B 0.9700 . ?
C1 C2 1.530(12) . ?
C1 S2 1.803(9) . ?
C2 H2A 0.9700 . ?
C2 H2B 0.9700 . ?
C2 C3 1.513(13) . ?
C3 H3A 0.9700 . ?
C3 H3B 0.9700 . ?
C3 S1 1.842(9) . ?
C4 H4A 0.9600 . ?
C4 H4B 0.9600 . ?
C4 H4C 0.9600 . ?
C4 C9 1.494(15) . ?
C5 H5A 0.9600 . ?
C5 H5B 0.9600 . ?
C5 H5C 0.9600 . ?
C5 C10 1.507(15) . ?
C6 H6A 0.9600 . ?
C6 H6B 0.9600 . ?
C6 H6C 0.9600 . ?
C6 C11 1.489(15) . ?
C7 H7A 0.9600 . ?
C7 H7B 0.9600 . ?
C7 H7C 0.9600 . ?
C7 C12 1.553(18) . ?
C8 H8A 0.9600 . ?
C8 H8B 0.9600 . ?
C8 H8C 0.9600 . ?
C8 C13 1.502(17) . ?
C9 C10 1.431(14) . ?
C9 C13 1.420(17) . ?
C9 Co1 2.073(8) . ?
C10 C11 1.400(15) . ?
C10 Co1 2.075(9) . ?
C11 C12 1.395(16) . ?
C11 Co1 2.101(10) . ?
C12 C13 1.348(17) . ?
C12 Co1 2.045(12) . ?
C13 Co1 2.076(11) . ?
C14 H14A 0.9700 . ?
C14 H14B 0.9700 . ?
C14 C15 1.515(11) . ?
C14 P1 1.839(7) . ?
C15 H15A 0.9700 . ?
C15 H15B 0.9700 . ?
C15 P2 1.837(8) . ?
C16 C17 1.372(10) . ?
C16 C21 1.407(9) . ?
C16 P2 1.798(8) . ?
C17 H17 0.9300 . ?
C17 C18 1.396(11) . ?
C18 H18 0.9300 . ?
C18 C19 1.377(12) . ?
C19 H19 0.9300 . ?
C19 C20 1.371(12) . ?
C20 H20 0.9300 . ?
C20 C21 1.383(11) . ?
C21 H21 0.9300 . ?
C22 H22 0.9300 . ?
C22 C23 1.364(12) . ?
C22 C27 1.384(13) . ?
C23 C24 1.380(12) . ?
C23 P2 1.809(9) . ?
C24 H24 0.9300 . ?
C24 C25 1.399(14) . ?
C25 H25 0.9300 . ?
C25 C26 1.345(15) . ?
C26 H26 0.9300 . ?
C26 C27 1.334(15) . ?
C27 H27 0.9300 . ?
C28 H28 0.9300 . ?
C28 C29 1.377(13) . ?
C28 C33 1.377(11) . ?
C29 H29 0.9300 . ?
C29 C30 1.377(16) . ?
C30 H30 0.9300 . ?
C30 C31 1.359(15) . ?
C31 H31 0.9300 . ?
C31 C32 1.386(13) . ?
C32 H32 0.9300 . ?
C32 C33 1.387(11) . ?
C33 P1 1.825(8) . ?
C34 H34 0.9300 . ?
C34 C35 1.385(11) . ?
C34 C39 1.396(11) . ?
C35 H35 0.9300 . ?
C35 C36 1.390(14) . ?
C36 H36 0.9300 . ?
C36 C37 1.380(14) . ?
C37 H37 0.9300 . ?
C37 C38 1.388(11) . ?
C38 H38 0.9300 . ?
C38 C39 1.406(11) . ?
C39 P1 1.820(8) . ?
Cl1 Co1 2.316(2) . ?
Cl1 Ni1 2.588(2) . ?
Co1 Ni1 2.9257(16) . ?
Co1 S1 2.252(2) . ?
Co1 S2 2.259(2) . ?
F1 P3 1.600(7) . ?
F2 P3 1.578(7) . ?
F3 P3 1.597(6) . ?
F4 P3 1.567(9) . ?
F5 P3 1.565(6) . ?
F6 P3 1.583(6) . ?
Ni1 P1 2.158(2) . ?
Ni1 P2 2.1720(19) . ?
Ni1 S1 2.258(2) . ?
Ni1 S2 2.2470(19) . ?

loop_
_geom_angle_atom_site_label_1
_geom_angle_atom_site_label_2
_geom_angle_atom_site_label_3
_geom_angle
_geom_angle_site_symmetry_1
_geom_angle_site_symmetry_3
_geom_angle_publ_flag
H0AA C0AA H0AB 108.2 . . ?
Cl2 C0AA H0AA 109.8 . . ?
Cl2 C0AA H0AB 109.8 . . ?
Cl3 C0AA H0AA 109.8 . . ?
Cl3 C0AA H0AB 109.8 . . ?
Cl3 C0AA Cl2 109.6(7) . . ?
H1A C1 H1B 107.4 . . ?
C2 C1 H1A 108.4 . . ?
C2 C1 H1B 108.4 . . ?
C2 C1 S2 115.6(5) . . ?
S2 C1 H1A 108.4 . . ?
S2 C1 H1B 108.4 . . ?
C1 C2 H2A 108.4 . . ?
C1 C2 H2B 108.4 . . ?
H2A C2 H2B 107.5 . . ?
C3 C2 C1 115.4(8) . . ?
C3 C2 H2A 108.4 . . ?
C3 C2 H2B 108.4 . . ?
C2 C3 H3A 108.3 . . ?
C2 C3 H3B 108.3 . . ?
C2 C3 S1 116.1(6) . . ?
H3A C3 H3B 107.4 . . ?
S1 C3 H3A 108.3 . . ?
S1 C3 H3B 108.3 . . ?
H4A C4 H4B 109.5 . . ?
H4A C4 H4C 109.5 . . ?
H4B C4 H4C 109.5 . . ?
C9 C4 H4A 109.5 . . ?
C9 C4 H4B 109.5 . . ?
C9 C4 H4C 109.5 . . ?
H5A C5 H5B 109.5 . . ?
H5A C5 H5C 109.5 . . ?
H5B C5 H5C 109.5 . . ?
C10 C5 H5A 109.5 . . ?
C10 C5 H5B 109.5 . . ?
C10 C5 H5C 109.5 . . ?
H6A C6 H6B 109.5 . . ?
H6A C6 H6C 109.5 . . ?
H6B C6 H6C 109.5 . . ?
C11 C6 H6A 109.5 . . ?
C11 C6 H6B 109.5 . . ?
C11 C6 H6C 109.5 . . ?
H7A C7 H7B 109.5 . . ?
H7A C7 H7C 109.5 . . ?
H7B C7 H7C 109.5 . . ?
C12 C7 H7A 109.5 . . ?
C12 C7 H7B 109.5 . . ?
C12 C7 H7C 109.5 . . ?
H8A C8 H8B 109.5 . . ?
H8A C8 H8C 109.5 . . ?
H8B C8 H8C 109.5 . . ?
C13 C8 H8A 109.5 . . ?
C13 C8 H8B 109.5 . . ?
C13 C8 H8C 109.5 . . ?
C4 C9 Co1 130.0(8) . . ?
C10 C9 C4 124.9(11) . . ?
C10 C9 Co1 69.9(5) . . ?
C13 C9 C4 129.3(12) . . ?
C13 C9 C10 105.3(10) . . ?
C13 C9 Co1 70.1(6) . . ?
C5 C10 Co1 127.5(7) . . ?
C9 C10 C5 126.4(10) . . ?
C9 C10 Co1 69.7(5) . . ?
C11 C10 C5 124.7(11) . . ?
C11 C10 C9 108.8(11) . . ?
C11 C10 Co1 71.4(6) . . ?
C6 C11 Co1 127.5(7) . . ?
C10 C11 C6 124.9(12) . . ?
C10 C11 Co1 69.4(6) . . ?
C12 C11 C6 128.9(12) . . ?
C12 C11 C10 106.2(11) . . ?
C12 C11 Co1 68.2(7) . . ?
C7 C12 Co1 126.7(8) . . ?
C11 C12 C7 122.9(13) . . ?
C11 C12 Co1 72.5(7) . . ?
C13 C12 C7 126.1(14) . . ?
C13 C12 C11 110.8(12) . . ?
C13 C12 Co1 72.1(8) . . ?
C8 C13 Co1 128.4(8) . . ?
C9 C13 C8 122.2(13) . . ?
C9 C13 Co1 69.9(6) . . ?
C12 C13 C8 129.0(14) . . ?
C12 C13 C9 108.8(12) . . ?
C12 C13 Co1 69.7(7) . . ?
H14A C14 H14B 108.6 . . ?
C15 C14 H14A 110.4 . . ?
C15 C14 H14B 110.4 . . ?
C15 C14 P1 106.8(5) . . ?
P1 C14 H14A 110.4 . . ?
P1 C14 H14B 110.4 . . ?
C14 C15 H15A 110.5 . . ?
C14 C15 H15B 110.5 . . ?
C14 C15 P2 106.4(5) . . ?
H15A C15 H15B 108.6 . . ?
P2 C15 H15A 110.5 . . ?
P2 C15 H15B 110.5 . . ?
C17 C16 C21 117.9(7) . . ?
C17 C16 P2 122.3(5) . . ?
C21 C16 P2 119.8(6) . . ?
C16 C17 H17 119.3 . . ?
C16 C17 C18 121.4(7) . . ?
C18 C17 H17 119.3 . . ?
C17 C18 H18 120.3 . . ?
C19 C18 C17 119.3(8) . . ?
C19 C18 H18 120.3 . . ?
C18 C19 H19 119.7 . . ?
C20 C19 C18 120.7(8) . . ?
C20 C19 H19 119.7 . . ?
C19 C20 H20 120.2 . . ?
C19 C20 C21 119.6(8) . . ?
C21 C20 H20 120.2 . . ?
C16 C21 H21 119.5 . . ?
C20 C21 C16 121.0(8) . . ?
C20 C21 H21 119.5 . . ?
C23 C22 H22 120.0 . . ?
C23 C22 C27 120.1(10) . . ?
C27 C22 H22 120.0 . . ?
C22 C23 C24 119.0(9) . . ?
C22 C23 P2 119.8(7) . . ?
C24 C23 P2 121.2(7) . . ?
C23 C24 H24 120.5 . . ?
C23 C24 C25 119.0(10) . . ?
C25 C24 H24 120.5 . . ?
C24 C25 H25 119.5 . . ?
C26 C25 C24 121.0(10) . . ?
C26 C25 H25 119.5 . . ?
C25 C26 H26 120.2 . . ?
C27 C26 C25 119.6(10) . . ?
C27 C26 H26 120.2 . . ?
C22 C27 H27 119.3 . . ?
C26 C27 C22 121.3(11) . . ?
C26 C27 H27 119.3 . . ?
C29 C28 H28 119.9 . . ?
C29 C28 C33 120.3(9) . . ?
C33 C28 H28 119.9 . . ?
C28 C29 H29 119.7 . . ?
C28 C29 C30 120.5(9) . . ?
C30 C29 H29 119.7 . . ?
C29 C30 H30 120.5 . . ?
C31 C30 C29 119.0(10) . . ?
C31 C30 H30 120.5 . . ?
C30 C31 H31 119.1 . . ?
C30 C31 C32 121.8(10) . . ?
C32 C31 H31 119.1 . . ?
C31 C32 H32 120.6 . . ?
C31 C32 C33 118.8(9) . . ?
C33 C32 H32 120.6 . . ?
C28 C33 C32 119.6(8) . . ?
C28 C33 P1 120.6(6) . . ?
C32 C33 P1 119.5(6) . . ?
C35 C34 H34 119.8 . . ?
C35 C34 C39 120.4(9) . . ?
C39 C34 H34 119.8 . . ?
C34 C35 H35 120.0 . . ?
C34 C35 C36 119.9(9) . . ?
C36 C35 H35 120.0 . . ?
C35 C36 H36 120.1 . . ?
C37 C36 C35 119.7(8) . . ?
C37 C36 H36 120.1 . . ?
C36 C37 H37 119.2 . . ?
C36 C37 C38 121.6(9) . . ?
C38 C37 H37 119.2 . . ?
C37 C38 H38 120.7 . . ?
C37 C38 C39 118.6(8) . . ?
C39 C38 H38 120.7 . . ?
C34 C39 C38 119.9(7) . . ?
C34 C39 P1 119.7(6) . . ?
C38 C39 P1 120.4(6) . . ?
Co1 Cl1 Ni1 73.03(7) . . ?
C9 Co1 C10 40.4(4) . . ?
C9 Co1 C11 67.0(4) . . ?
C9 Co1 C13 40.0(5) . . ?
C9 Co1 Cl1 156.6(3) . . ?
C9 Co1 Ni1 145.4(3) . . ?
C9 Co1 S1 111.2(3) . . ?
C9 Co1 S2 107.1(4) . . ?
C10 Co1 C11 39.2(4) . . ?
C10 Co1 C13 66.2(5) . . ?
C10 Co1 Cl1 122.1(3) . . ?
C10 Co1 Ni1 145.1(3) . . ?
C10 Co1 S1 150.5(3) . . ?
C10 Co1 S2 97.0(3) . . ?
C11 Co1 Cl1 90.1(3) . . ?
C11 Co1 Ni1 143.9(3) . . ?
C11 Co1 S1 154.9(4) . . ?
C11 Co1 S2 121.4(4) . . ?
C12 Co1 C9 66.3(5) . . ?
C12 Co1 C10 65.7(5) . . ?
C12 Co1 C11 39.3(5) . . ?
C12 Co1 C13 38.2(5) . . ?
C12 Co1 Cl1 93.3(4) . . ?
C12 Co1 Ni1 144.6(3) . . ?
C12 Co1 S1 115.9(4) . . ?
C12 Co1 S2 160.5(4) . . ?
C13 Co1 C11 65.4(5) . . ?
C13 Co1 Cl1 126.9(4) . . ?
C13 Co1 Ni1 145.9(3) . . ?
C13 Co1 S1 96.5(4) . . ?
C13 Co1 S2 144.6(4) . . ?
Cl1 Co1 Ni1 57.78(6) . . ?
S1 Co1 Cl1 87.39(8) . . ?
S1 Co1 Ni1 49.65(6) . . ?
S1 Co1 S2 83.54(8) . . ?
S2 Co1 Cl1 88.43(8) . . ?
S2 Co1 Ni1 49.33(5) . . ?
Cl1 Ni1 Co1 49.20(5) . . ?
P1 Ni1 Cl1 112.04(8) . . ?
P1 Ni1 Co1 135.94(7) . . ?
P1 Ni1 P2 87.27(8) . . ?
P1 Ni1 S1 166.27(10) . . ?
P1 Ni1 S2 93.45(8) . . ?
P2 Ni1 Cl1 96.48(8) . . ?
P2 Ni1 Co1 129.18(8) . . ?
P2 Ni1 S1 95.86(8) . . ?
P2 Ni1 S2 178.71(10) . . ?
S1 Ni1 Cl1 80.96(8) . . ?
S1 Ni1 Co1 49.47(6) . . ?
S2 Ni1 Cl1 82.26(7) . . ?
S2 Ni1 Co1 49.70(6) . . ?
S2 Ni1 S1 83.68(7) . . ?
C14 P1 Ni1 109.0(3) . . ?
C33 P1 C14 106.0(4) . . ?
C33 P1 Ni1 111.7(2) . . ?
C39 P1 C14 105.1(3) . . ?
C39 P1 C33 104.5(3) . . ?
C39 P1 Ni1 119.5(3) . . ?
C15 P2 Ni1 105.6(2) . . ?
C16 P2 C15 104.2(4) . . ?
C16 P2 C23 103.7(3) . . ?
C16 P2 Ni1 117.3(2) . . ?
C23 P2 C15 108.0(4) . . ?
C23 P2 Ni1 117.1(3) . . ?
F2 P3 F1 89.3(5) . . ?
F2 P3 F3 90.3(4) . . ?
F2 P3 F6 89.9(4) . . ?
F3 P3 F1 89.5(4) . . ?
F4 P3 F1 179.4(5) . . ?
F4 P3 F2 90.7(6) . . ?
F4 P3 F3 89.9(5) . . ?
F4 P3 F6 90.6(4) . . ?
F5 P3 F1 89.0(4) . . ?
F5 P3 F2 178.2(6) . . ?
F5 P3 F3 89.0(3) . . ?
F5 P3 F4 91.0(5) . . ?
F5 P3 F6 90.9(3) . . ?
F6 P3 F1 90.0(3) . . ?
F6 P3 F3 179.5(4) . . ?
C3 S1 Co1 107.6(3) . . ?
C3 S1 Ni1 103.7(3) . . ?
Co1 S1 Ni1 80.88(7) . . ?
C1 S2 Co1 110.0(3) . . ?
C1 S2 Ni1 104.7(3) . . ?
Ni1 S2 Co1 80.97(7) . . ?

_shelx_res_file                  
;
    180226cxx-2_sq.res created by SHELXL-2014/7
TITL 180226cxx-2_a.res in P2(1)/n
REM Old TITL 180226CXX-2 in P2(1)/n
REM SHELXT solution in P2(1)/n
REM R1 0.303, Rweak 0.051, Alpha 0.067, Orientation as input
REM Formula found by SHELXT: C9 O2 S1
CELL 1.54184 14.1464 13.3562 25.4313 90 103.789 90
ZERR 4 0.0003 0.0004 0.0007 0 0.002 0
LATT 1
SYMM 0.5-X,0.5+Y,0.5-Z
SFAC C H Cl Co F Ni P S
UNIT 160 188 12 4 24 4 12 8
SIMU 0.004 0.008 1.7 C4 > C13
L.S. 20 0 20
PLAN  20
BOND $H
ABIN
fmap 2
acta
OMIT 3 2 1
OMIT 1 0 1
REM <olex2.extras>
REM <HklSrc "%.\\180226cxx-2_sq.hkl">
REM </olex2.extras>
WGHT    0.070200   33.761703
FVAR       0.23238
C0AA  1    0.822628    0.823835    0.633274    11.00000    0.10354    0.11019 =
         0.09143    0.00213    0.02224   -0.03658
AFIX  23
H0AA  2    0.878187    0.838430    0.662893    11.00000   -1.20000
H0AB  2    0.808860    0.882709    0.610390    11.00000   -1.20000
AFIX   0
C1    1    0.412455    0.746931    0.309317    11.00000    0.02630    0.09297 =
         0.07149    0.00379    0.01269    0.01500
AFIX  23
H1A   2    0.401435    0.801069    0.283139    11.00000   -1.20000
H1B   2    0.349270    0.720963    0.311120    11.00000   -1.20000
AFIX   0
C2    1    0.461923    0.790072    0.364770    11.00000    0.03222    0.07548 =
         0.08480   -0.01449    0.02071    0.00598
AFIX  23
H2A   2    0.521960    0.822347    0.361980    11.00000   -1.20000
H2B   2    0.419996    0.841327    0.373949    11.00000   -1.20000
AFIX   0
C3    1    0.485327    0.715054    0.410608    11.00000    0.03632    0.07836 =
         0.05993   -0.01890    0.02350   -0.00841
AFIX  23
H3A   2    0.424694    0.686335    0.414993    11.00000   -1.20000
H3B   2    0.514461    0.750733    0.443727    11.00000   -1.20000
AFIX   0
C4    1    0.268298    0.556474    0.352597    11.00000    0.05111    0.11083 =
         0.15241   -0.04762    0.05001   -0.02894
AFIX 137
H4A   2    0.293649    0.597817    0.383635    11.00000   -1.50000
H4B   2    0.212761    0.520121    0.357896    11.00000   -1.50000
H4C   2    0.249277    0.597826    0.320960    11.00000   -1.50000
AFIX   0
C5    1    0.295259    0.476789    0.239209    11.00000    0.05919    0.08104 =
         0.10780   -0.00756   -0.00073   -0.02959
AFIX 137
H5A   2    0.277521    0.546099    0.239711    11.00000   -1.50000
H5B   2    0.237453    0.436489    0.230205    11.00000   -1.50000
H5C   2    0.332537    0.466739    0.212663    11.00000   -1.50000
AFIX   0
C6    1    0.457596    0.314340    0.260407    11.00000    0.06394    0.06955 =
         0.15381   -0.03536    0.04155   -0.02034
AFIX 137
H6A   2    0.463072    0.358154    0.231355    11.00000   -1.50000
H6B   2    0.409657    0.263834    0.246932    11.00000   -1.50000
H6C   2    0.519327    0.283078    0.275168    11.00000   -1.50000
AFIX   0
C7    1    0.542274    0.291403    0.387246    11.00000    0.08531    0.10988 =
         0.16423    0.04043    0.00646   -0.02082
AFIX 137
H7A   2    0.588775    0.283340    0.365555    11.00000   -1.50000
H7B   2    0.512492    0.228014    0.390900    11.00000   -1.50000
H7C   2    0.574665    0.315894    0.422417    11.00000   -1.50000
AFIX   0
C8    1    0.419625    0.440554    0.444430    11.00000    0.10475    0.14610 =
         0.11863   -0.00104    0.02972   -0.06342
AFIX 137
H8A   2    0.481098    0.415070    0.464537    11.00000   -1.50000
H8B   2    0.367819    0.403689    0.453898    11.00000   -1.50000
H8C   2    0.414244    0.510044    0.452915    11.00000   -1.50000
AFIX   0
C9    1    0.344871    0.484358    0.345286    11.00000    0.04685    0.08783 =
         0.11310   -0.01836    0.03971   -0.03050
C10   1    0.355325    0.447029    0.294224    11.00000    0.04246    0.07675 =
         0.10937   -0.01653    0.03022   -0.02775
C11   1    0.427711    0.373210    0.303473    11.00000    0.04759    0.07701 =
         0.11925   -0.01347    0.03181   -0.02931
C12   1    0.462806    0.367397    0.359521    11.00000    0.05829    0.09215 =
         0.12512    0.00288    0.02644   -0.03171
C13   1    0.412914    0.429380    0.384881    11.00000    0.06268    0.09945 =
         0.11395   -0.00496    0.03249   -0.03976
C14   1    0.808002    0.780548    0.297579    11.00000    0.03151    0.07300 =
         0.04529   -0.00262    0.01548   -0.00669
AFIX  23
H14A  2    0.838670    0.789271    0.267596    11.00000   -1.20000
H14B  2    0.813806    0.842641    0.317881    11.00000   -1.20000
AFIX   0
C15   1    0.855960    0.695610    0.333767    11.00000    0.02136    0.07453 =
         0.05670   -0.01167    0.00749   -0.00023
AFIX  23
H15A  2    0.921745    0.713782    0.352525    11.00000   -1.20000
H15B  2    0.858629    0.635805    0.312529    11.00000   -1.20000
AFIX   0
C16   1    0.809863    0.776629    0.429052    11.00000    0.02794    0.05231 =
         0.04235    0.00651    0.00708   -0.00641
C17   1    0.739471    0.831895    0.444620    11.00000    0.03438    0.05137 =
         0.06554   -0.00769    0.00948    0.00074
AFIX  43
H17   2    0.674257    0.818217    0.429302    11.00000   -1.20000
AFIX   0
C18   1    0.763624    0.908224    0.482960    11.00000    0.05289    0.05536 =
         0.07105   -0.01283    0.02061   -0.00403
AFIX  43
H18   2    0.715021    0.945751    0.492624    11.00000   -1.20000
AFIX   0
C19   1    0.860127    0.927414    0.506336    11.00000    0.06442    0.05401 =
         0.05565   -0.00715    0.01468   -0.01307
AFIX  43
H19   2    0.876528    0.975313    0.533530    11.00000   -1.20000
AFIX   0
C20   1    0.932279    0.876604    0.489916    11.00000    0.04644    0.05447 =
         0.06736   -0.01128    0.00456   -0.01006
AFIX  43
H20   2    0.997225    0.893250    0.503992    11.00000   -1.20000
AFIX   0
C21   1    0.907838    0.800434    0.452282    11.00000    0.02824    0.05311 =
         0.06978   -0.00885    0.00476   -0.00581
AFIX  43
H21   2    0.956907    0.764385    0.442169    11.00000   -1.20000
AFIX   0
C22   1    0.810013    0.552711    0.472594    11.00000    0.05287    0.06304 =
         0.07286    0.00717    0.00784    0.00582
AFIX  43
H22   2    0.774013    0.600442    0.486006    11.00000   -1.20000
AFIX   0
C23   1    0.829464    0.565845    0.423048    11.00000    0.02953    0.06228 =
         0.05365   -0.00704    0.00081   -0.00317
C24   1    0.881777    0.493373    0.403612    11.00000    0.06039    0.06229 =
         0.06768   -0.00315    0.01074    0.00555
AFIX  43
H24   2    0.894269    0.499721    0.369482    11.00000   -1.20000
AFIX   0
C25   1    0.915740    0.410173    0.436057    11.00000    0.06439    0.05355 =
         0.11420   -0.00267    0.01763    0.01657
AFIX  43
H25   2    0.953040    0.362180    0.423799    11.00000   -1.20000
AFIX   0
C26   1    0.895289    0.398530    0.484684    11.00000    0.05781    0.06115 =
         0.11054    0.01618   -0.00493    0.00596
AFIX  43
H26   2    0.916928    0.342064    0.505475    11.00000   -1.20000
AFIX   0
C27   1    0.843777    0.468446    0.502937    11.00000    0.08145    0.07905 =
         0.07725    0.02959    0.01254    0.00491
AFIX  43
H27   2    0.830290    0.460388    0.536734    11.00000   -1.20000
AFIX   0
C28   1    0.630788    0.942783    0.292990    11.00000    0.05145    0.03589 =
         0.07932   -0.01053    0.02068   -0.00870
AFIX  43
H28   2    0.680219    0.937744    0.324386    11.00000   -1.20000
AFIX   0
C29   1    0.575642    1.028674    0.282844    11.00000    0.07721    0.04238 =
         0.11431   -0.02247    0.03976   -0.00863
AFIX  43
H29   2    0.588348    1.081486    0.307352    11.00000   -1.20000
AFIX   0
C30   1    0.501839    1.037009    0.236708    11.00000    0.06690    0.05403 =
         0.13660   -0.00824    0.04080    0.01455
AFIX  43
H30   2    0.465135    1.095365    0.229638    11.00000   -1.20000
AFIX   0
C31   1    0.483428    0.958647    0.201644    11.00000    0.04811    0.08023 =
         0.11141    0.00303    0.01305    0.02761
AFIX  43
H31   2    0.432804    0.963657    0.170798    11.00000   -1.20000
AFIX   0
C32   1    0.538076    0.871475    0.210626    11.00000    0.04286    0.06296 =
         0.07002   -0.00571    0.00907    0.00776
AFIX  43
H32   2    0.524685    0.818745    0.186090    11.00000   -1.20000
AFIX   0
C33   1    0.613090    0.864321    0.256870    11.00000    0.03405    0.04478 =
         0.05811   -0.00427    0.02365   -0.00856
C34   1    0.712336    0.737509    0.168698    11.00000    0.04844    0.06700 =
         0.04628    0.00024    0.01747    0.01048
AFIX  43
H34   2    0.742840    0.799112    0.177103    11.00000   -1.20000
AFIX   0
C35   1    0.707405    0.694484    0.118545    11.00000    0.05979    0.10184 =
         0.03889    0.00564    0.01558    0.01973
AFIX  43
H35   2    0.734891    0.726963    0.093452    11.00000   -1.20000
AFIX   0
C36   1    0.661312    0.602692    0.105783    11.00000    0.06483    0.07551 =
         0.04755   -0.01116   -0.00149    0.02788
AFIX  43
H36   2    0.658833    0.573040    0.072394    11.00000   -1.20000
AFIX   0
C37   1    0.619240    0.555753    0.142892    11.00000    0.05950    0.05354 =
         0.05652   -0.01046   -0.00568    0.01765
AFIX  43
H37   2    0.586564    0.495512    0.133587    11.00000   -1.20000
AFIX   0
C38   1    0.624547    0.596324    0.193757    11.00000    0.04884    0.05714 =
         0.04883    0.00161    0.00580    0.01025
AFIX  43
H38   2    0.597463    0.563015    0.218753    11.00000   -1.20000
AFIX   0
C39   1    0.671758    0.688885    0.206688    11.00000    0.02987    0.04866 =
         0.04782   -0.00031    0.00780    0.01003
CL1   3    0.632897    0.472200    0.317862    11.00000    0.03133    0.04690 =
         0.06616    0.00044    0.01367   -0.00208
CL2   3    0.849635    0.722172    0.595571    11.00000    0.15868    0.11900 =
         0.10131    0.00709   -0.00560    0.01738
CL3   3    0.727106    0.796404    0.657498    11.00000    0.22013    0.33566 =
         0.34126   -0.20501    0.19126   -0.21361
CO1   4    0.484827    0.510726    0.336731    11.00000    0.02783    0.05805 =
         0.05552   -0.00197    0.01241   -0.01165
F1    5    0.114098    0.718364    0.396823    11.00000    0.05209    0.13204 =
         0.09694   -0.01889    0.02958   -0.00338
F2    5    0.096225    0.882002    0.379409    11.00000    0.15424    0.20062 =
         0.15649    0.09799    0.09993    0.13527
F3    5    0.218048    0.797726    0.356335    11.00000    0.10121    0.14538 =
         0.11710    0.05334    0.07714    0.06657
F4    5    0.250620    0.908685    0.424032    11.00000    0.16858    0.07544 =
         0.30163   -0.01268    0.17104   -0.02002
F5    5    0.267359    0.744666    0.440986    11.00000    0.05511    0.09506 =
         0.09779   -0.00028    0.01952    0.02685
F6    5    0.147748    0.830171    0.464928    11.00000    0.08224    0.07225 =
         0.11191   -0.00504    0.05767    0.00752
NI1   6    0.632102    0.663353    0.334358    11.00000    0.01922    0.04864 =
         0.04403   -0.00362    0.00872   -0.00374
P1    7    0.679183    0.746486    0.272412    11.00000    0.02545    0.04595 =
         0.04355   -0.00482    0.00989   -0.00395
P2    7    0.780869    0.673668    0.382467    11.00000    0.02220    0.04985 =
         0.04543   -0.00457    0.00799   -0.00107
P3    7    0.182935    0.814543    0.410872    11.00000    0.06283    0.06785 =
         0.10748    0.02073    0.05364    0.02456
S1    8    0.567286    0.611903    0.402764    11.00000    0.03070    0.06925 =
         0.04730   -0.00265    0.01503   -0.00844
S2    8    0.478385    0.648918    0.284764    11.00000    0.02103    0.05920 =
         0.05251   -0.00363    0.00674   -0.00296
HKLF 4
REM  180226cxx-2_a.res in P2(1)/n
REM R1 =  0.0956 for    6565 Fo > 4sig(Fo)  and  0.1301 for all    9191 data
REM    510 parameters refined using     60 restraints
END
WGHT      0.0689     34.5008
REM Highest difference peak  1.181,  deepest hole -1.066,  1-sigma level  0.114
Q1    1   0.7474  0.7751  0.6706  11.00000  0.05    1.18
Q2    1   0.6371  0.7358  0.3337  11.00000  0.05    0.95
Q3    1   0.7018  0.8569  0.6185  11.00000  0.05    0.89
Q4    1   0.5048  0.5795  0.3370  11.00000  0.05    0.79
Q5    1   0.3718  0.5093  0.4395  11.00000  0.05    0.72
Q6    1   0.3853  0.4780  0.3859  11.00000  0.05    0.68
Q7    1   0.4561  0.4040  0.3822  11.00000  0.05    0.68
Q8    1   0.6402  0.6646  0.2998  11.00000  0.05    0.67
Q9    1   0.6729  0.7445  0.3076  11.00000  0.05    0.65
Q10   1   0.6191  0.5916  0.3346  11.00000  0.05    0.63
Q11   1   0.4847  0.5706  0.2864  11.00000  0.05    0.62
Q12   1   0.7973  0.7356  0.6331  11.00000  0.05    0.62
Q13   1   0.6370  0.5438  0.3209  11.00000  0.05    0.61
Q14   1   0.2993  0.5255  0.3848  11.00000  0.05    0.61
Q15   1   0.4918  0.3061  0.3059  11.00000  0.05    0.60
Q16   1   0.6650  0.8936  0.6548  11.00000  0.05    0.54
Q17   1   0.7894  0.7410  0.3822  11.00000  0.05    0.54
Q18   1   0.5840  0.6798  0.4027  11.00000  0.05    0.53
Q19   1   0.4720  0.5162  0.3007  11.00000  0.05    0.53
Q20   1   0.4782  0.4503  0.3387  11.00000  0.05    0.52
;
_shelx_res_checksum              608
_shelx_fab_file                  
;
    0    0    2     60.68      0.00
    0    0    4     18.86      0.00
    0    0    6      0.28      0.00
    0    0    8     -4.12      0.00
    0    0   10     -0.65      0.00
    0    0   12      2.09      0.00
    0    0   14      2.26      0.00
    0    0   16      0.77      0.00
    0    0   18     -1.74      0.00
    0    0   20     -1.50      0.00
    0    0   22     -0.58      0.00
    0    0   24      0.10      0.00
    0    0   26      0.50      0.00
    0    0   28      0.76      0.00
    0    0   30      0.71      0.00
    0    1    1    -67.65      0.00
    0    1    2     12.44      0.00
    0    1    3    -29.76      0.00
    0    1    4     13.12      0.00
    0    1    5     -4.18      0.00
    0    1    6      7.75      0.00
    0    1    7      3.44      0.00
    0    1    8      2.74      0.00
    0    1    9      2.58      0.00
    0    1   10     -0.07      0.00
    0    1   11     -1.04      0.00
    0    1   12      0.01      0.00
    0    1   13     -1.68      0.00
    0    1   14      1.06      0.00
    0    1   15     -1.33      0.00
    0    1   16      1.43      0.00
    0    1   17      0.91      0.00
    0    1   18      0.76      0.00
    0    1   19      2.03      0.00
    0    1   20      0.02      0.00
    0    1   21      1.20      0.00
    0    1   22      0.01      0.00
    0    1   23      0.60      0.00
    0    1   24      0.33      0.00
    0    1   25     -0.12      0.00
    0    1   26      0.39      0.00
    0    1   27     -0.53      0.00
    0    1   28      0.05      0.00
    0    1   29     -0.88      0.00
    0    1   30     -0.08      0.00
    0    2    0     46.14      0.00
    0    2    1    -10.60      0.00
    0    2    2     28.67      0.00
    0    2    3    -19.45      0.00
    0    2    4      5.05      0.00
    0    2    5    -13.25      0.00
    0    2    6     -2.76      0.00
    0    2    7     -5.53      0.00
    0    2    8     -3.32      0.00
    0    2    9     -0.49      0.00
    0    2   10     -0.41      0.00
    0    2   11      0.65      0.00
    0    2   12      0.54      0.00
    0    2   13     -0.76      0.00
    0    2   14      0.44      0.00
    0    2   15     -1.85      0.00
    0    2   16     -0.26      0.00
    0    2   17     -1.48      0.00
    0    2   18     -2.02      0.00
    0    2   19     -0.20      0.00
    0    2   20     -1.78      0.00
    0    2   21      0.34      0.00
    0    2   22     -1.31      0.00
    0    2   23      0.19      0.00
    0    2   24     -0.66      0.00
    0    2   25      0.07      0.00
    0    2   26      0.17      0.00
    0    2   27      0.46      0.00
    0    2   28      0.60      0.00
    0    2   29      0.80      0.00
    0    2   30      0.63      0.00
    0    3    1    -20.89      0.00
    0    3    2     16.29      0.00
    0    3    3     -6.17      0.00
    0    3    4     14.90      0.00
    0    3    5      1.65      0.00
    0    3    6      7.07      0.00
    0    3    7      3.19      0.00
    0    3    8      1.75      0.00
    0    3    9      1.67      0.00
    0    3   10     -0.47      0.00
    0    3   11      0.10      0.00
    0    3   12      0.31      0.00
    0    3   13      0.38      0.00
    0    3   14      1.45      0.00
    0    3   15      0.02      0.00
    0    3   16      1.70      0.00
    0    3   17      1.31      0.00
    0    3   18      0.71      0.00
    0    3   19      1.92      0.00
    0    3   20     -0.23      0.00
    0    3   21      1.27      0.00
    0    3   22     -0.42      0.00
    0    3   23      0.91      0.00
    0    3   24     -0.51      0.00
    0    3   25     -0.04      0.00
    0    3   26     -0.72      0.00
    0    3   27     -0.38      0.00
    0    3   28     -1.15      0.00
    0    3   29     -0.27      0.00
    0    3   30     -1.00      0.00
    0    4    0     12.05      0.00
    0    4    1     -8.23      0.00
    0    4    2      7.26      0.00
    0    4    3    -14.64      0.00
    0    4    4      1.05      0.00
    0    4    5     -9.65      0.00
    0    4    6     -2.06      0.00
    0    4    7     -4.27      0.00
    0    4    8     -2.66      0.00
    0    4    9     -0.96      0.00
    0    4   10     -0.73      0.00
    0    4   11     -0.55      0.00
    0    4   12     -0.40      0.00
    0    4   13     -1.31      0.00
    0    4   14      0.09      0.00
    0    4   15     -1.79      0.00
    0    4   16     -0.17      0.00
    0    4   17     -1.51      0.00
    0    4   18     -1.56      0.00
    0    4   19     -0.41      0.00
    0    4   20     -1.04      0.00
    0    4   21      0.12      0.00
    0    4   22     -0.54      0.00
    0    4   23      0.36      0.00
    0    4   24      0.06      0.00
    0    4   25      0.35      0.00
    0    4   26      0.57      0.00
    0    4   27      0.27      0.00
    0    4   28      0.11      0.00
    0    4   29      0.45      0.00
    0    5    1     -3.59      0.00
    0    5    2     10.67      0.00
    0    5    3     -1.62      0.00
    0    5    4     11.36      0.00
    0    5    5      0.99      0.00
    0    5    6      6.87      0.00
    0    5    7      3.37      0.00
    0    5    8      2.17      0.00
    0    5    9      2.22      0.00
    0    5   10      0.15      0.00
    0    5   11      0.76      0.00
    0    5   12      0.68      0.00
    0    5   13      0.15      0.00
    0    5   14      1.44      0.00
    0    5   15     -0.76      0.00
    0    5   16      1.95      0.00
    0    5   17      0.35      0.00
    0    5   18      1.17      0.00
    0    5   19      0.63      0.00
    0    5   20      0.06      0.00
    0    5   21     -0.04      0.00
    0    5   22     -0.45      0.00
    0    5   23     -0.02      0.00
    0    5   24     -0.57      0.00
    0    5   25     -0.38      0.00
    0    5   26      0.08      0.00
    0    5   27     -0.11      0.00
    0    5   28      0.40      0.00
    0    6    0     -1.84      0.00
    0    6    1     -4.19      0.00
    0    6    2     -1.16      0.00
    0    6    3     -8.97      0.00
    0    6    4     -1.02      0.00
    0    6    5     -7.50      0.00
    0    6    6     -3.23      0.00
    0    6    7     -2.35      0.00
    0    6    8     -3.73      0.00
    0    6    9      1.50      0.00
    0    6   10     -2.13      0.00
    0    6   11      1.49      0.00
    0    6   12     -1.31      0.00
    0    6   13      0.22      0.00
    0    6   14      0.38      0.00
    0    6   15     -1.09      0.00
    0    6   16      0.92      0.00
    0    6   17     -1.43      0.00
    0    6   18      0.26      0.00
    0    6   19     -0.33      0.00
    0    6   20      0.76      0.00
    0    6   21      0.58      0.00
    0    6   22      0.46      0.00
    0    6   23      1.13      0.00
    0    6   24     -0.03      0.00
    0    6   25      0.88      0.00
    0    6   26     -0.22      0.00
    0    6   27      0.00      0.00
    0    7    1      3.45      0.00
    0    7    2      4.71      0.00
    0    7    3      1.53      0.00
    0    7    4      6.62      0.00
    0    7   10     -3.27      0.00
    0    7   11      2.35      0.00
    0    7   12     -2.20      0.00
    0    7   13      1.16      0.00
    0    7   14     -0.68      0.00
    0    7   15     -0.72      0.00
    0    7   16      0.79      0.00
    0    7   17     -0.64      0.00
    0    7   18      0.79      0.00
    0    7   19     -0.73      0.00
    0    7   20     -0.08      0.00
    0    7   21     -0.85      0.00
    0    7   22     -0.77      0.00
    0    7   23     -0.06      0.00
    0    7   24     -1.22      0.00
    0    7   25      0.34      0.00
    0    7   26     -0.73      0.00
    0    7   27      0.80      0.00
    0    8    0     -4.26      0.00
    0    8    1     -1.67      0.00
    0    8    2     -2.77      0.00
    0    8    3     -4.98      0.00
    0    8    4     -0.85      0.00
    0    8    5     -4.54      0.00
    0    8    7      0.05      0.00
    0    8    8     -1.47      0.00
    0    8    9      2.58      0.00
    0    8   10     -1.84      0.00
    0    8   11      2.52      0.00
    0    8   12     -2.02      0.00
    0    8   13      1.73      0.00
    0    8   14     -0.45      0.00
    0    8   15      0.15      0.00
    0    8   16      0.18      0.00
    0    8   17     -0.90      0.00
    0    8   18     -0.32      0.00
    0    8   19     -0.52      0.00
    0    8   20     -0.08      0.00
    0    8   21      0.25      0.00
    0    8   22     -0.29      0.00
    0    8   23      0.73      0.00
    0    8   24     -0.41      0.00
    0    8   25      0.67      0.00
    0    8   26     -0.51      0.00
    0    9    1      4.39      0.00
    0    9    2      2.78      0.00
    0    9    3      1.92      0.00
    0    9    4      4.44      0.00
    0    9    5      0.14      0.00
    0    9    6      1.52      0.00
    0    9    7      0.27      0.00
    0    9    8     -1.15      0.00
    0    9    9      0.92      0.00
    0    9   10     -1.62      0.00
    0    9   11      1.80      0.00
    0    9   12     -2.01      0.00
    0    9   13      1.33      0.00
    0    9   14     -1.12      0.00
    0    9   15      0.09      0.00
    0    9   16      0.42      0.00
    0    9   17      0.55      0.00
    0    9   18      0.72      0.00
    0    9   19      1.00      0.00
    0    9   20     -0.33      0.00
    0    9   21      1.14      0.00
    0    9   22     -1.11      0.00
    0    9   23      1.18      0.00
    0    9   24     -0.94      0.00
    0   10    0     -4.09      0.00
    0   10    1     -1.16      0.00
    0   10    2     -2.49      0.00
    0   10    3     -3.48      0.00
    0   10    4      0.31      0.00
    0   10    5     -2.39      0.00
    0   10    6      0.78      0.00
    0   10    7      0.15      0.00
    0   10    8     -0.55      0.00
    0   10    9      0.49      0.00
    0   10   10     -1.61      0.00
    0   10   11      1.88      0.00
    0   10   12     -2.01      0.00
    0   10   13      2.60      0.00
    0   10   14     -0.63      0.00
    0   10   15      1.04      0.00
    0   10   16      0.34      0.00
    0   10   17     -0.39      0.00
    0   10   18     -0.02      0.00
    0   10   19      0.03      0.00
    0   10   20     -0.51      0.00
    0   10   21      1.52      0.00
    0   10   22     -1.35      0.00
    0   10   23      1.77      0.00
    0   11    1      2.04      0.00
    0   11    2      2.58      0.00
    0   11    3     -1.07      0.00
    0   11    4      3.63      0.00
    0   11    5     -2.94      0.00
    0   11    6      1.80      0.00
    0   11    7     -0.96      0.00
    0   11    8      1.71      0.00
    0   11    9      0.86      0.00
    0   11   10      0.48      0.00
    0   11   11      1.77      0.00
    0   11   12     -2.67      0.00
    0   11   13      1.72      0.00
    0   11   14     -2.70      0.00
    0   11   15      0.01      0.00
    0   11   16     -0.69      0.00
    0   11   17     -1.00      0.00
    0   11   18      0.55      0.00
    0   11   19     -1.22      0.00
    0   11   20     -0.39      0.00
    0   11   21     -0.26      0.00
    0   12    0     -2.42      0.00
    0   12    1     -0.89      0.00
    0   12    2      0.01      0.00
    0   12    3     -2.88      0.00
    0   12    4      4.09      0.00
    0   12    5     -2.87      0.00
    0   12    6      3.57      0.00
    0   12    7     -3.23      0.00
    0   12    8      0.79      0.00
    0   12    9     -4.06      0.00
    0   12   10      0.06      0.00
    0   12   11     -0.63      0.00
    0   12   12     -1.14      0.00
    0   12   13      2.16      0.00
    0   12   14     -1.22      0.00
    0   12   15      1.49      0.00
    0   12   16      0.09      0.00
    0   12   17     -0.20      0.00
    0   12   18      1.26      0.00
    0   12   19     -0.76      0.00
    0   12   20      1.64      0.00
    0   13    1      1.40      0.00
    0   13    2     -0.29      0.00
    0   13    3     -3.15      0.00
    0   13    4      0.43      0.00
    0   13    5     -5.57      0.00
    0   13    6      1.09      0.00
    0   13    7     -2.57      0.00
    0   13    8      3.67      0.00
    0   13    9     -1.48      0.00
    0   13   10      3.45      0.00
    0   13   11     -1.33      0.00
    0   13   12      0.18      0.00
    0   13   13      0.49      0.00
    0   13   14     -0.91      0.00
    0   13   15      0.75      0.00
    0   13   16     -0.43      0.00
    0   13   17      0.05      0.00
    0   14    0      0.52      0.00
    0   14    1      1.65      0.00
    0   14    2      3.06      0.00
    0   14    3      2.64      0.00
    0   14    4      7.25      0.00
    0   14    5      2.03      0.00
    0   14    6      5.64      0.00
    0   14    7      0.13      0.00
    0   14    8      2.26      0.00
    0   14    9     -2.10      0.00
    0   14   10      2.87      0.00
    0   14   11     -1.04      0.00
    0   14   12      1.85      0.00
    0   14   13      0.19      0.00
    0   14   14      0.17      0.00
    0   14   15      0.33      0.00
    0   15    1     -3.62      0.00
    0   15    4     -2.47      0.00
    0   15    5     -9.09      0.00
    0   15    6     -1.23      0.00
    0   15    7     -4.79      0.00
    0   15    8      0.34      0.00
    0   15    9     -3.10      0.00
    0   15   10      0.67      0.00
    0   15   11     -3.34      0.00
    0   15   12     -0.06      0.00
    0   16    1      1.79      0.00
    0   16    2      3.73      0.00
    0   16    3      2.07      0.00
    0   16    4      7.72      0.00
    0   16    5     -0.21      0.00
   -1    0   29      0.79      0.00
   -1    0   27      0.72      0.00
   -1    0   25      1.24      0.00
   -1    0   23      0.81      0.00
   -1    0   21     -1.18      0.00
   -1    0   19     -3.05      0.00
   -1    0   17     -0.91      0.00
   -1    0   15      2.12      0.00
   -1    0   13      3.15      0.00
   -1    0   11      2.32      0.00
   -1    0    9      0.03      0.00
   -1    0    7      0.41      0.00
   -1    0    5      6.41      0.00
   -1    0    3     36.13      0.00
    1    0    3     33.60      0.00
    1    0    5      7.65      0.00
    1    0    7     -5.52      0.00
    1    0    9     -4.86      0.00
    1    0   11     -0.18      0.00
    1    0   13      1.28      0.00
    1    0   15      0.98      0.00
    1    0   17     -0.68      0.00
    1    0   19     -0.58      0.00
    1    0   21     -0.60      0.00
    1    0   23     -0.97      0.00
    1    0   25     -0.56      0.00
    1    0   27     -0.14      0.00
    1    0   29      0.29      0.00
   -1    1   31      0.36      0.00
   -1    1   30     -0.88      0.00
   -1    1   29      0.30      0.00
   -1    1   28     -0.42      0.00
   -1    1   27      0.57      0.00
   -1    1   26     -0.46      0.00
   -1    1   25      0.52      0.00
   -1    1   24     -0.58      0.00
   -1    1   23      0.04      0.00
   -1    1   22      0.29      0.00
   -1    1   21     -0.05      0.00
   -1    1   20      2.38      0.00
   -1    1   19      0.73      0.00
   -1    1   18      2.57      0.00
   -1    1   17      1.65      0.00
   -1    1   16     -0.28      0.00
   -1    1   15      1.49      0.00
   -1    1   14     -1.96      0.00
   -1    1   13      0.50      0.00
   -1    1   12     -2.53      0.00
   -1    1   11      0.16      0.00
   -1    1   10     -0.88      0.00
   -1    1    9      1.96      0.00
   -1    1    8      0.72      0.00
   -1    1    7      5.54      0.00
   -1    1    6      0.28      0.00
   -1    1    5     10.61      0.00
   -1    1    4    -12.08      0.00
   -1    1    3     13.41      0.00
   -1    1    2    -47.90      0.00
   -1    1    1      5.89      0.00
    1    1    0    -66.60      0.00
    1    1    1      6.15      0.00
    1    1    2    -43.69      0.00
    1    1    3     10.02      0.00
    1    1    4    -15.76      0.00
    1    1    5      7.18      0.00
    1    1    6      0.95      0.00
    1    1    7      3.11      0.00
    1    1    8      6.12      0.00
    1    1    9      0.04      0.00
    1    1   10      2.03      0.00
    1    1   11     -0.23      0.00
    1    1   12     -0.57      0.00
    1    1   13      0.80      0.00
    1    1   14     -1.29      0.00
    1    1   15      1.14      0.00
    1    1   16     -0.11      0.00
    1    1   17      0.41      0.00
    1    1   18      0.94      0.00
    1    1   19     -0.26      0.00
    1    1   20      0.70      0.00
    1    1   21     -0.04      0.00
    1    1   22      1.13      0.00
    1    1   23      0.32      0.00
    1    1   24      0.71      0.00
    1    1   25      0.29      0.00
    1    1   26      0.06      0.00
    1    1   27     -0.14      0.00
    1    1   28     -0.34      0.00
    1    1   29     -0.49      0.00
    1    1   30     -0.31      0.00
   -1    2   30      0.79      0.00
   -1    2   29      0.46      0.00
   -1    2   28      0.72      0.00
   -1    2   27     -0.19      0.00
   -1    2   26     -0.01      0.00
   -1    2   25     -0.30      0.00
   -1    2   24     -0.08      0.00
   -1    2   23     -0.40      0.00
   -1    2   22      0.18      0.00
   -1    2   21     -1.20      0.00
   -1    2   20     -0.25      0.00
   -1    2   19     -2.72      0.00
   -1    2   18     -1.62      0.00
   -1    2   17     -1.75      0.00
   -1    2   16     -2.38      0.00
   -1    2   15     -0.17      0.00
   -1    2   14     -1.56      0.00
   -1    2   13      0.74      0.00
   -1    2   12     -0.16      0.00
   -1    2   11      1.31      0.00
   -1    2   10     -0.38      0.00
   -1    2    9     -0.48      0.00
   -1    2    8     -3.49      0.00
   -1    2    7     -2.34      0.00
   -1    2    6     -9.54      0.00
   -1    2    5     -2.25      0.00
   -1    2    4    -18.07      0.00
   -1    2    3     14.03      0.00
   -1    2    2    -17.12      0.00
   -1    2    1     39.32      0.00
    1    2    0      0.40      0.00
    1    2    1     37.46      0.00
    1    2    2    -12.54      0.00
    1    2    3     17.49      0.00
    1    2    4    -11.98      0.00
    1    2    5      3.07      0.00
    1    2    6     -6.89      0.00
    1    2    7     -4.75      0.00
    1    2    8     -1.63      0.00
    1    2    9     -3.72      0.00
    1    2   10      0.86      0.00
    1    2   11     -0.66      0.00
    1    2   12     -0.11      0.00
    1    2   13      0.61      0.00
    1    2   14     -1.34      0.00
    1    2   15      0.91      0.00
    1    2   16     -1.07      0.00
    1    2   17     -0.71      0.00
    1    2   18      0.22      0.00
    1    2   19     -1.19      0.00
    1    2   20      0.56      0.00
    1    2   21     -1.44      0.00
    1    2   22      0.20      0.00
    1    2   23     -1.12      0.00
    1    2   24      0.08      0.00
    1    2   25      0.16      0.00
    1    2   26      0.28      0.00
    1    2   27      0.61      0.00
    1    2   28      0.70      0.00
    1    2   29      0.46      0.00
    1    2   30      0.66      0.00
   -1    3   30     -0.26      0.00
   -1    3   29     -2.13      0.00
   -1    3   28     -0.01      0.00
   -1    3   27     -1.44      0.00
   -1    3   26      0.12      0.00
   -1    3   25     -0.46      0.00
   -1    3   24      0.36      0.00
   -1    3   23     -0.14      0.00
   -1    3   22      0.39      0.00
   -1    3   21     -0.11      0.00
   -1    3   20      1.51      0.00
   -1    3   19      0.55      0.00
   -1    3   18      2.29      0.00
   -1    3   17      1.76      0.00
   -1    3   16      1.18      0.00
   -1    3   15      2.06      0.00
   -1    3   14      0.77      0.00
   -1    3   13      1.35      0.00
   -1    3   12     -0.41      0.00
   -1    3   11      0.30      0.00
   -1    3   10     -0.39      0.00
   -1    3    9      0.86      0.00
   -1    3    8      1.33      0.00
   -1    3    7      4.05      0.00
   -1    3    6      2.76      0.00
   -1    3    5     11.58      0.00
   -1    3    4      0.15      0.00
   -1    3    3     18.71      0.00
   -1    3    2    -14.19      0.00
   -1    3    1     10.05      0.00
    1    3    0    -23.11      0.00
    1    3    1      7.28      0.00
    1    3    2    -14.71      0.00
    1    3    3     12.82      0.00
    1    3    4     -4.58      0.00
    1    3    5      9.45      0.00
    1    3    6      2.54      0.00
    1    3    7      4.47      0.00
    1    3    8      4.38      0.00
    1    3    9     -0.01      0.00
    1    3   10      1.74      0.00
    1    3   11     -0.82      0.00
    1    3   12      0.40      0.00
    1    3   13      0.46      0.00
    1    3   14     -0.87      0.00
    1    3   15      1.31      0.00
    1    3   16     -0.12      0.00
    1    3   17      0.61      0.00
    1    3   18      1.28      0.00
    1    3   19     -0.38      0.00
    1    3   20      1.43      0.00
    1    3   21     -0.47      0.00
    1    3   22      1.37      0.00
    1    3   23     -0.57      0.00
    1    3   24     -0.01      0.00
    1    3   25     -0.49      0.00
    1    3   26     -0.84      0.00
    1    3   27     -0.40      0.00
    1    3   28     -0.47      0.00
    1    3   29     -0.44      0.00
   -1    4   30      1.38      0.00
   -1    4   29     -0.17      0.00
   -1    4   28      1.53      0.00
   -1    4   27      0.32      0.00
   -1    4   26      0.91      0.00
   -1    4   25      0.25      0.00
   -1    4   24      0.43      0.00
   -1    4   23      0.00      0.00
   -1    4   22      0.25      0.00
   -1    4   21     -0.34      0.00
   -1    4   20      0.15      0.00
   -1    4   19     -1.70      0.00
   -1    4   18     -0.75      0.00
   -1    4   17     -1.27      0.00
   -1    4   16     -1.69      0.00
   -1    4   15     -0.43      0.00
   -1    4   14     -2.04      0.00
   -1    4   13     -0.19      0.00
   -1    4   12     -1.71      0.00
   -1    4   11      0.55      0.00
   -1    4   10     -1.04      0.00
   -1    4    9     -0.91      0.00
   -1    4    8     -2.18      0.00
   -1    4    7     -1.78      0.00
   -1    4    6     -6.05      0.00
   -1    4    5     -0.85      0.00
   -1    4    4    -12.92      0.00
   -1    4    3      3.73      0.00
   -1    4    2    -13.05      0.00
   -1    4    1     10.88      0.00
    1    4    0     -0.30      0.00
    1    4    1     10.48      0.00
    1    4    2    -11.39      0.00
    1    4    3      5.25      0.00
    1    4    4    -11.76      0.00
    1    4    5     -0.12      0.00
    1    4    6     -7.93      0.00
    1    4    7     -3.76      0.00
    1    4    8     -2.59      0.00
    1    4    9     -2.40      0.00
    1    4   10      0.54      0.00
    1    4   11     -1.04      0.00
    1    4   12      0.32      0.00
    1    4   13     -0.02      0.00
    1    4   14     -0.99      0.00
    1    4   15      0.61      0.00
    1    4   16     -1.57      0.00
    1    4   17     -0.79      0.00
    1    4   18     -0.68      0.00
    1    4   19     -1.09      0.00
    1    4   20     -0.09      0.00
    1    4   21     -0.95      0.00
    1    4   22      0.28      0.00
    1    4   23     -0.23      0.00
    1    4   24      0.41      0.00
    1    4   25      0.83      0.00
    1    4   26     -0.24      0.00
    1    4   27      0.48      0.00
    1    4   28     -0.40      0.00
    1    4   29     -0.01      0.00
   -1    5   29     -0.38      0.00
   -1    5   28      0.18      0.00
   -1    5   27     -0.53      0.00
   -1    5   26     -0.31      0.00
   -1    5   25     -0.89      0.00
   -1    5   24     -0.09      0.00
   -1    5   23     -0.96      0.00
   -1    5   22     -0.30      0.00
   -1    5   21     -0.82      0.00
   -1    5   20      0.40      0.00
   -1    5   19     -0.08      0.00
   -1    5   18      0.96      0.00
   -1    5   17      1.16      0.00
   -1    5   16     -0.24      0.00
   -1    5   15      1.70      0.00
   -1    5   14     -0.20      0.00
   -1    5   13      1.77      0.00
   -1    5   12     -0.16      0.00
   -1    5   11      0.88      0.00
   -1    5   10      0.79      0.00
   -1    5    9      0.82      0.00
   -1    5    8      3.03      0.00
   -1    5    7      3.74      0.00
   -1    5    6      2.29      0.00
   -1    5    5      8.49      0.00
   -1    5    4     -0.01      0.00
   -1    5    3     11.51      0.00
   -1    5    2     -2.57      0.00
   -1    5    1      5.39      0.00
    1    5    0     -3.99      0.00
    1    5    1      5.99      0.00
    1    5    2     -3.38      0.00
    1    5    3     11.29      0.00
    1    5    4     -1.21      0.00
    1    5    5      9.98      0.00
    1    5    6      2.54      0.00
    1    5    7      5.03      0.00
    1    5    8      2.95      0.00
    1    5    9      0.31      0.00
    1    5   10      1.56      0.00
    1    5   11     -0.78      0.00
    1    5   12      1.08      0.00
    1    5   13      0.20      0.00
    1    5   14     -0.30      0.00
    1    5   15      1.53      0.00
    1    5   16     -0.04      0.00
    1    5   17      1.44      0.00
    1    5   18      0.55      0.00
    1    5   19      0.58      0.00
    1    5   20      0.22      0.00
    1    5   21      0.15      0.00
    1    5   22      0.21      0.00
    1    5   23     -0.35      0.00
    1    5   24     -0.41      0.00
    1    5   25      0.13      0.00
    1    5   26     -0.38      0.00
    1    5   27      0.84      0.00
   -1    6   27     -0.42      0.00
   -1    6   26      0.79      0.00
   -1    6   25     -0.23      0.00
   -1    6   24      1.53      0.00
   -1    6   23      0.26      0.00
   -1    6   22      1.55      0.00
   -1    6   21      0.97      0.00
   -1    6   20      0.97      0.00
   -1    6   19      0.33      0.00
   -1    6   18     -0.40      0.00
   -1    6   17      0.69      0.00
   -1    6   16     -1.11      0.00
   -1    6   15      0.84      0.00
   -1    6   14     -0.80      0.00
   -1    6   13     -0.41      0.00
   -1    6   12      0.22      0.00
   -1    6   11     -0.94      0.00
   -1    6   10      1.81      0.00
   -1    6    9     -2.80      0.00
   -1    6    8      0.25      0.00
   -1    6    7     -3.87      0.00
   -1    6    6     -4.70      0.00
   -1    6    5     -2.04      0.00
   -1    6    4     -8.58      0.00
   -1    6    3     -1.11      0.00
   -1    6    2     -7.75      0.00
   -1    6    1     -1.57      0.00
    1    6    0      1.30      0.00
    1    6    1     -1.11      0.00
    1    6    2     -5.93      0.00
    1    6    3     -0.24      0.00
    1    6    4     -8.57      0.00
    1    6    5     -2.11      0.00
    1    6    6     -5.57      0.00
    1    6    7     -3.75      0.00
    1    6    8     -0.42      0.00
    1    6    9     -2.72      0.00
    1    6   10      1.77      0.00
    1    6   11     -2.16      0.00
    1    6   12      1.19      0.00
    1    6   13     -0.71      0.00
    1    6   14     -0.30      0.00
    1    6   15      0.58      0.00
    1    6   16     -1.19      0.00
    1    6   17      0.13      0.00
    1    6   18     -0.70      0.00
    1    6   19      0.27      0.00
    1    6   20     -0.27      0.00
    1    6   21      0.13      0.00
    1    6   22      0.34      0.00
    1    6   23     -0.03      0.00
    1    6   24      0.78      0.00
    1    6   25      0.06      0.00
    1    6   26      0.09      0.00
   -1    7   27      0.01      0.00
   -1    7   26      0.72      0.00
   -1    7   25     -0.91      0.00
   -1    7   24      0.46      0.00
   -1    7   23     -1.31      0.00
   -1    7   22     -0.77      0.00
   -1    7   21     -1.18      0.00
   -1    7   20     -1.28      0.00
   -1    7   19     -0.25      0.00
   -1    7   18     -1.10      0.00
   -1    7   17      0.59      0.00
   -1    7   16     -1.40      0.00
   -1    7   15      0.12      0.00
   -1    7   14      0.19      0.00
   -1    7   13     -0.74      0.00
   -1    7   12      1.54      0.00
   -1    7   11     -2.33      0.00
   -1    7   10      1.71      0.00
   -1    7    9     -3.29      0.00
   -1    7    8      2.59      0.00
   -1    7    7      0.20      0.00
   -1    7    6      1.89      0.00
   -1    7    5      5.05      0.00
   -1    7    4      0.73      0.00
   -1    7    3      6.26      0.00
   -1    7    2      2.10      0.00
   -1    7    1      4.23      0.00
    1    7    0      3.56      0.00
    1    7    1      0.54      0.00
    1    7    2      2.59      0.00
    1    7    3      5.64      0.00
    1    7    4      2.16      0.00
    1    7    5      5.62      0.00
    1    7    6      3.53      0.00
    1    7    7      0.88      0.00
    1    7    8      3.46      0.00
    1    7    9     -2.57      0.00
    1    7   10      2.93      0.00
    1    7   11     -2.77      0.00
    1    7   12      2.00      0.00
    1    7   13     -1.34      0.00
    1    7   14     -0.04      0.00
    1    7   15      0.31      0.00
    1    7   16     -0.34      0.00
    1    7   17      0.79      0.00
    1    7   18     -0.05      0.00
    1    7   19      0.58      0.00
    1    7   20     -0.17      0.00
    1    7   21      0.13      0.00
    1    7   22      0.07      0.00
    1    7   23     -0.93      0.00
    1    7   24      0.03      0.00
    1    7   25     -1.17      0.00
   -1    8   26     -0.21      0.00
   -1    8   25     -1.14      0.00
   -1    8   24      0.44      0.00
   -1    8   23     -0.93      0.00
   -1    8   22      0.69      0.00
   -1    8   21      0.08      0.00
   -1    8   20      0.22      0.00
   -1    8   19      0.37      0.00
   -1    8   18     -0.59      0.00
   -1    8   17      1.00      0.00
   -1    8   16     -0.15      0.00
   -1    8   15      0.60      0.00
   -1    8   14      0.88      0.00
   -1    8   13     -1.38      0.00
   -1    8   12      1.29      0.00
   -1    8   11     -1.56      0.00
   -1    8   10      2.36      0.00
   -1    8    9     -1.10      0.00
   -1    8    8      2.10      0.00
   -1    8    7     -0.93      0.00
   -1    8    6     -1.81      0.00
   -1    8    5     -0.15      0.00
   -1    8    4     -4.21      0.00
   -1    8    3     -0.85      0.00
   -1    8    2     -3.31      0.00
   -1    8    1     -3.21      0.00
    1    8    0      1.18      0.00
    1    8    5     -1.78      0.00
    1    8    6     -2.75      0.00
    1    8    7     -2.03      0.00
    1    8    8      1.49      0.00
    1    8    9     -2.19      0.00
    1    8   10      3.10      0.00
    1    8   11     -2.43      0.00
    1    8   12      2.38      0.00
    1    8   13     -1.11      0.00
    1    8   14      0.52      0.00
    1    8   15     -0.13      0.00
    1    8   16     -0.72      0.00
    1    8   17     -0.68      0.00
    1    8   18     -0.94      0.00
    1    8   19     -0.63      0.00
    1    8   20     -0.60      0.00
    1    8   21     -0.38      0.00
    1    8   22      0.26      0.00
    1    8   23     -0.04      0.00
    1    8   24      1.05      0.00
   -1    9   25     -0.25      0.00
   -1    9   24      1.90      0.00
   -1    9   23     -0.84      0.00
   -1    9   22      1.74      0.00
   -1    9   21     -0.56      0.00
   -1    9   20      1.05      0.00
   -1    9   19      0.64      0.00
   -1    9   18      0.37      0.00
   -1    9   17      0.68      0.00
   -1    9   16     -0.42      0.00
   -1    9   15     -0.89      0.00
   -1    9   14      0.73      0.00
   -1    9   13     -1.54      0.00
   -1    9   12      1.75      0.00
   -1    9   11     -0.96      0.00
   -1    9   10      1.12      0.00
   -1    9    9     -1.55      0.00
   -1    9    8      0.73      0.00
   -1    9    7     -0.61      0.00
   -1    9    6      0.38      0.00
   -1    9    5      2.53      0.00
   -1    9    4      0.68      0.00
   -1    9    3      2.80      0.00
   -1    9    2      2.55      0.00
   -1    9    1      1.57      0.00
    1    9    0      4.32      0.00
    1    9    1      1.16      0.00
    1    9    2      3.27      0.00
    1    9    3      4.88      0.00
    1    9    4      0.66      0.00
    1    9    5      3.88      0.00
    1    9    6     -0.22      0.00
    1    9    7      0.32      0.00
    1    9    8      0.42      0.00
    1    9    9     -1.90      0.00
    1    9   10      1.70      0.00
    1    9   11     -2.65      0.00
    1    9   12      1.83      0.00
    1    9   13     -1.33      0.00
    1    9   14      0.52      0.00
    1    9   15      0.19      0.00
    1    9   16      0.56      0.00
    1    9   17      0.76      0.00
    1    9   18      1.05      0.00
    1    9   19      0.50      0.00
    1    9   20      0.92      0.00
    1    9   21     -0.22      0.00
    1    9   22      0.59      0.00
    1    9   23     -0.68      0.00
   -1   10   24      1.43      0.00
   -1   10   23     -1.87      0.00
   -1   10   22      1.64      0.00
   -1   10   21     -1.21      0.00
   -1   10   20      0.24      0.00
   -1   10   19     -0.69      0.00
   -1   10   18     -0.88      0.00
   -1   10   17     -0.19      0.00
   -1   10   16      0.46      0.00
   -1   10   15     -0.51      0.00
   -1   10   14      2.35      0.00
   -1   10   13     -1.66      0.00
   -1   10   12      1.62      0.00
   -1   10   11     -1.45      0.00
   -1   10   10      0.29      0.00
   -1   10    9     -0.94      0.00
   -1   10    8      0.98      0.00
   -1   10    7     -0.17      0.00
   -1   10    6     -0.62      0.00
   -1   10    5      0.45      0.00
   -1   10    4     -2.80      0.00
   -1   10    3     -0.78      0.00
   -1   10    2     -2.14      0.00
   -1   10    1     -2.99      0.00
    1   10    0      0.59      0.00
    1   10    1     -3.49      0.00
    1   10    2     -2.55      0.00
    1   10    3     -0.79      0.00
    1   10    4     -3.57      0.00
    1   10    5      1.50      0.00
    1   10    6     -1.37      0.00
    1   10    7      0.83      0.00
    1   10    8      0.08      0.00
    1   10    9     -0.94      0.00
    1   10   10      2.02      0.00
    1   10   11     -2.25      0.00
    1   10   12      2.56      0.00
    1   10   13     -1.20      0.00
    1   10   14      1.12      0.00
    1   10   15      0.31      0.00
    1   10   16      0.05      0.00
    1   10   17      0.17      0.00
    1   10   18     -0.34      0.00
    1   10   19     -0.21      0.00
    1   10   20      0.38      0.00
    1   10   21     -0.68      0.00
    1   10   22      0.87      0.00
   -1   11   22      0.37      0.00
   -1   11   21     -1.28      0.00
   -1   11   20     -0.48      0.00
   -1   11   19      0.38      0.00
   -1   11   18     -0.25      0.00
   -1   11   17      0.21      0.00
   -1   11   16      0.32      0.00
   -1   11   15     -1.81      0.00
   -1   11   14      1.33      0.00
   -1   11   13     -2.35      0.00
   -1   11   12      1.13      0.00
   -1   11   11      0.24      0.00
   -1   11   10      0.59      0.00
   -1   11    9      1.06      0.00
   -1   11    8     -0.03      0.00
   -1   11    7      0.29      0.00
   -1   11    6     -2.21      0.00
   -1   11    5      2.20      0.00
   -1   11    4     -2.41      0.00
   -1   11    3      2.55      0.00
   -1   11    2      0.04      0.00
   -1   11    1      1.00      0.00
    1   11    0      2.34      0.00
    1   11    1      1.36      0.00
    1   11    2      1.00      0.00
    1   11    3      3.54      0.00
    1   11    4     -2.22      0.00
    1   11    5      2.70      0.00
    1   11    6     -2.19      0.00
    1   11    7      2.30      0.00
    1   11    8     -0.09      0.00
    1   11    9      0.86      0.00
    1   11   10      1.85      0.00
    1   11   11     -2.31      0.00
    1   11   12      2.36      0.00
    1   11   13     -2.56      0.00
    1   11   14      0.25      0.00
    1   11   15     -1.27      0.00
    1   11   16     -1.15      0.00
    1   11   17      0.16      0.00
    1   11   18     -1.27      0.00
    1   11   19      0.41      0.00
    1   11   20     -0.66      0.00
   -1   12   21      1.05      0.00
   -1   12   20      0.31      0.00
   -1   12   19      1.18      0.00
   -1   12   18     -0.43      0.00
   -1   12   17      0.21      0.00
   -1   12   16      0.50      0.00
   -1   12   15     -0.81      0.00
   -1   12   14      1.62      0.00
   -1   12   13     -0.64      0.00
   -1   12   12      0.03      0.00
   -1   12   11      0.40      0.00
   -1   12   10     -2.62      0.00
   -1   12    9      0.05      0.00
   -1   12    8     -1.70      0.00
   -1   12    7      2.08      0.00
   -1   12    6     -1.39      0.00
   -1   12    5      4.72      0.00
   -1   12    4     -2.22      0.00
   -1   12    3      2.79      0.00
   -1   12    2     -0.76      0.00
   -1   12    1     -0.79      0.00
    1   12    0     -0.78      0.00
    1   12    1     -1.69      0.00
    1   12    2     -2.66      0.00
    1   12    3      1.75      0.00
    1   12    4     -3.09      0.00
    1   12    5      3.67      0.00
    1   12    6     -3.47      0.00
    1   12    7      1.89      0.00
    1   12    8     -4.51      0.00
    1   12    9      0.22      0.00
    1   12   10     -1.33      0.00
    1   12   11     -1.72      0.00
    1   12   12      1.73      0.00
    1   12   13     -1.71      0.00
    1   12   14      1.69      0.00
    1   12   15      0.13      0.00
    1   12   16      0.43      0.00
    1   12   17      1.11      0.00
    1   12   18     -0.98      0.00
   -1   13   18     -0.67      0.00
   -1   13   17     -0.14      0.00
   -1   13   16      0.20      0.00
   -1   13   15     -0.73      0.00
   -1   13   14      0.37      0.00
   -1   13   13     -0.65      0.00
   -1   13   12     -1.11      0.00
   -1   13   11      1.52      0.00
   -1   13   10     -0.91      0.00
   -1   13    9      2.15      0.00
   -1   13    8     -0.99      0.00
   -1   13    7      0.82      0.00
   -1   13    6     -5.22      0.00
   -1   13    5      1.14      0.00
   -1   13    4     -5.85      0.00
   -1   13    3      0.29      0.00
   -1   13    2     -1.63      0.00
   -1   13    1     -0.55      0.00
    1   13    0      1.63      0.00
    1   13    1      0.19      0.00
    1   13    2     -0.12      0.00
    1   13    3      0.29      0.00
    1   13    4     -3.76      0.00
    1   13    5      0.63      0.00
    1   13    6     -3.23      0.00
    1   13    7      3.59      0.00
    1   13    8     -1.96      0.00
    1   13    9      4.30      0.00
    1   13   10     -0.93      0.00
    1   13   11      1.12      0.00
    1   13   12      1.13      0.00
    1   13   13     -0.40      0.00
    1   13   14      0.94      0.00
    1   13   15     -0.46      0.00
    1   13   16      0.22      0.00
   -1   14   16      0.67      0.00
   -1   14   15     -0.01      0.00
   -1   14   14      0.99      0.00
   -1   14   13      1.17      0.00
   -1   14   12      0.46      0.00
   -1   14   11      2.46      0.00
   -1   14   10     -0.96      0.00
   -1   14    9      1.57      0.00
   -1   14    8     -0.83      0.00
   -1   14    7      4.90      0.00
   -1   14    6     -0.90      0.00
   -1   14    5      8.91      0.00
   -1   14    4     -0.24      0.00
   -1   14    3      6.03      0.00
   -1   14    2      1.28      0.00
   -1   14    1      1.40      0.00
    1   14    0      0.43      0.00
    1   14    1      0.31      0.00
    1   14    2      2.46      0.00
    1   14    5      4.52      0.00
    1   14    6      1.49      0.00
    1   14    7      2.51      0.00
    1   14    8     -2.14      0.00
    1   14    9      2.43      0.00
    1   14   10     -2.11      0.00
    1   14   11      1.04      0.00
    1   14   12     -0.80      0.00
    1   14   13     -0.35      0.00
    1   14   14     -0.35      0.00
   -1   15   10     -3.33      0.00
   -1   15    9      1.44      0.00
   -1   15    8     -4.41      0.00
   -1   15    7      2.26      0.00
   -1   15    6     -9.31      0.00
   -1   15    5      1.86      0.00
   -1   15    4     -8.95      0.00
   -1   15    3     -1.17      0.00
   -1   15    2     -4.23      0.00
   -1   15    1     -1.49      0.00
    1   15    0     -1.69      0.00
    1   15    1     -1.72      0.00
    1   15    2     -3.34      0.00
    1   15    3     -3.61      0.00
    1   15    4     -6.27      0.00
    1   15    5     -3.77      0.00
    1   15    6     -4.43      0.00
    1   15    7     -1.22      0.00
    1   15    8     -2.67      0.00
    1   15    9      0.84      0.00
    1   15   10     -2.37      0.00
    1   15   11      0.60      0.00
    1   15   12     -0.75      0.00
   -1   16    9      3.29      0.00
   -1   16    5      7.58      0.00
   -1   16    4     -0.64      0.00
   -1   16    3      3.41      0.00
   -1   16    2      2.32      0.00
   -1   16    1      0.61      0.00
    1   16    0     -0.23      0.00
    1   16    1      1.25      0.00
    1   16    2      2.20      0.00
    1   16    3      5.13      0.00
    1   16    4      2.38      0.00
    1   16    5      6.39      0.00
    1   16    6      1.19      0.00
    1   16    7      3.50      0.00
   -2    0   30      0.48      0.00
   -2    0   28     -0.22      0.00
   -2    0   26      0.78      0.00
   -2    0   24      1.81      0.00
   -2    0   22      0.64      0.00
   -2    0   20     -2.52      0.00
   -2    0   18     -3.00      0.00
   -2    0   16     -0.23      0.00
   -2    0   14      2.31      0.00
   -2    0   12      3.39      0.00
   -2    0   10      2.89      0.00
   -2    0    8      4.04      0.00
   -2    0    6      3.96      0.00
   -2    0    4     15.68      0.00
   -2    0    2     44.82      0.00
    2    0    0     53.42      0.00
    2    0    2     36.58      0.00
    2    0    4     17.24      0.00
    2    0    6     -0.83      0.00
    2    0    8     -7.24      0.00
    2    0   10     -3.63      0.00
    2    0   12     -0.40      0.00
    2    0   14      0.93      0.00
    2    0   16     -0.03      0.00
    2    0   18      0.23      0.00
    2    0   20      0.28      0.00
    2    0   22     -0.80      0.00
    2    0   24     -0.97      0.00
    2    0   26     -1.00      0.00
    2    0   28     -0.63      0.00
    2    0   30     -0.13      0.00
   -2    1   30      0.20      0.00
   -2    1   29      0.16      0.00
   -2    1   28      0.28      0.00
   -2    1   27      0.42      0.00
   -2    1   26      0.44      0.00
   -2    1   25     -0.74      0.00
   -2    1   24      0.04      0.00
   -2    1   23     -1.12      0.00
   -2    1   22     -0.34      0.00
   -2    1   21      0.87      0.00
   -2    1   20     -0.02      0.00
   -2    1   19      3.15      0.00
   -2    1   18      0.90      0.00
   -2    1   17      1.89      0.00
   -2    1   16      1.32      0.00
   -2    1   15     -0.60      0.00
   -2    1   14      0.90      0.00
   -2    1   13     -2.65      0.00
   -2    1   12      0.70      0.00
   -2    1   11     -2.70      0.00
   -2    1   10      1.77      0.00
   -2    1    9     -2.36      0.00
   -2    1    8      3.44      0.00
   -2    1    7     -1.92      0.00
   -2    1    6      5.80      0.00
   -2    1    5     -3.48      0.00
   -2    1    4      8.71      0.00
   -2    1    3    -24.48      0.00
   -2    1    2      6.23      0.00
   -2    1    1    -46.94      0.00
    2    1    0      1.06      0.00
    2    1    1    -41.69      0.00
    2    1    2      4.35      0.00
    2    1    3    -24.97      0.00
    2    1    4      3.64      0.00
    2    1    5     -7.34      0.00
    2    1    6      2.28      0.00
    2    1    7      5.63      0.00
    2    1    8      0.38      0.00
    2    1    9      5.63      0.00
    2    1   10     -0.17      0.00
    2    1   11      1.90      0.00
    2    1   12      0.66      0.00
    2    1   13     -0.69      0.00
    2    1   14      1.12      0.00
    2    1   15     -0.80      0.00
    2    1   16      0.41      0.00
    2    1   17      0.07      0.00
    2    1   18     -0.47      0.00
    2    1   19     -0.21      0.00
    2    1   20     -0.20      0.00
    2    1   21      0.64      0.00
    2    1   22      0.39      0.00
    2    1   23      0.87      0.00
    2    1   24      0.47      0.00
    2    1   25      0.51      0.00
    2    1   26      0.08      0.00
    2    1   27      0.40      0.00
    2    1   28     -0.45      0.00
    2    1   29      0.19      0.00
    2    1   30     -0.53      0.00
   -2    2   31      0.72      0.00
   -2    2   30      0.40      0.00
   -2    2   29      1.23      0.00
   -2    2   28     -0.82      0.00
   -2    2   27      0.39      0.00
   -2    2   26     -0.71      0.00
   -2    2   25     -0.21      0.00
   -2    2   24      0.14      0.00
   -2    2   23     -0.02      0.00
   -2    2   22      0.20      0.00
   -2    2   21      0.07      0.00
   -2    2   20     -1.84      0.00
   -2    2   19     -0.75      0.00
   -2    2   18     -2.73      0.00
   -2    2   17     -1.90      0.00
   -2    2   16     -1.40      0.00
   -2    2   15     -1.95      0.00
   -2    2   14      0.44      0.00
   -2    2   13     -1.16      0.00
   -2    2   12      2.20      0.00
   -2    2   11     -1.15      0.00
   -2    2   10      1.44      0.00
   -2    2    9     -2.71      0.00
   -2    2    8      0.13      0.00
   -2    2    7     -5.43      0.00
   -2    2    6     -2.44      0.00
   -2    2    5    -11.26      0.00
   -2    2    4      3.87      0.00
   -2    2    3    -14.52      0.00
   -2    2    2     24.99      0.00
   -2    2    1     -6.06      0.00
    2    2    0     33.96      0.00
    2    2    1     -3.98      0.00
    2    2    2     25.56      0.00
    2    2    3     -6.29      0.00
    2    2    4     13.17      0.00
    2    2    5     -5.77      0.00
    2    2    6     -0.91      0.00
    2    2    7     -3.23      0.00
    2    2    8     -6.15      0.00
    2    2    9     -0.11      0.00
    2    2   10     -3.54      0.00
    2    2   11      0.23      0.00
    2    2   12     -0.48      0.00
    2    2   13     -0.87      0.00
    2    2   14      1.50      0.00
    2    2   15     -1.00      0.00
    2    2   16      0.49      0.00
    2    2   17      0.35      0.00
    2    2   18     -0.31      0.00
    2    2   19      0.87      0.00
    2    2   20     -0.95      0.00
    2    2   21      0.20      0.00
    2    2   22     -1.23      0.00
    2    2   23     -0.10      0.00
    2    2   24      0.02      0.00
    2    2   25     -0.05      0.00
    2    2   26      0.51      0.00
    2    2   27      0.35      0.00
    2    2   28      0.26      0.00
    2    2   29      0.64      0.00
   -2    3   31     -0.43      0.00
   -2    3   30     -2.61      0.00
   -2    3   29      0.18      0.00
   -2    3   28     -2.40      0.00
   -2    3   27      0.49      0.00
   -2    3   26     -0.87      0.00
   -2    3   25      0.37      0.00
   -2    3   24      0.09      0.00
   -2    3   23     -0.25      0.00
   -2    3   22      0.20      0.00
   -2    3   21      0.30      0.00
   -2    3   20      0.26      0.00
   -2    3   19      2.12      0.00
   -2    3   18      1.20      0.00
   -2    3   17      2.13      0.00
   -2    3   16      2.16      0.00
   -2    3   15      1.33      0.00
   -2    3   14      2.20      0.00
   -2    3   13     -0.69      0.00
   -2    3   12      1.44      0.00
   -2    3   11     -1.79      0.00
   -2    3   10      1.28      0.00
   -2    3    9     -0.29      0.00
   -2    3    8      2.57      0.00
   -2    3    7      1.53      0.00
   -2    3    6      6.99      0.00
   -2    3    5      2.27      0.00
   -2    3    4     14.51      0.00
   -2    3    3     -7.15      0.00
   -2    3    2     13.05      0.00
   -2    3    1    -19.20      0.00
    2    3    0     -1.05      0.00
    2    3    1    -19.29      0.00
    2    3    2      6.60      0.00
    2    3    3    -13.04      0.00
    2    3    4      8.46      0.00
    2    3    5     -2.97      0.00
    2    3    6      7.42      0.00
    2    3    7      4.69      0.00
    2    3    8      2.60      0.00
    2    3    9      4.14      0.00
    2    3   10     -0.87      0.00
    2    3   11      1.80      0.00
    2    3   12     -0.79      0.00
    2    3   13     -0.78      0.00
    2    3   14      0.57      0.00
    2    3   15     -1.18      0.00
    2    3   16      0.46      0.00
    2    3   17      0.29      0.00
    2    3   18     -0.66      0.00
    2    3   19      1.00      0.00
    2    3   20     -0.65      0.00
    2    3   21      1.54      0.00
    2    3   22     -0.57      0.00
    2    3   23      0.26      0.00
    2    3   24     -0.50      0.00
    2    3   25     -1.07      0.00
    2    3   26     -0.12      0.00
    2    3   27     -0.74      0.00
    2    3   28     -0.18      0.00
    2    3   29     -0.06      0.00
   -2    4   30     -0.41      0.00
   -2    4   29      2.61      0.00
   -2    4   28     -0.05      0.00
   -2    4   27      1.99      0.00
   -2    4   26      0.07      0.00
   -2    4   25      0.89      0.00
   -2    4   24      0.06      0.00
   -2    4   23      0.20      0.00
   -2    4   22      0.36      0.00
   -2    4   21      0.25      0.00
   -2    4   20     -0.95      0.00
   -2    4   19      0.01      0.00
   -2    4   18     -1.77      0.00
   -2    4   17     -1.09      0.00
   -2    4   16     -1.32      0.00
   -2    4   15     -2.27      0.00
   -2    4   14     -0.53      0.00
   -2    4   13     -2.64      0.00
   -2    4   12      1.37      0.00
   -2    4   11     -1.67      0.00
   -2    4   10      0.70      0.00
   -2    4    9     -1.44      0.00
   -2    4    8     -1.01      0.00
   -2    4    7     -3.43      0.00
   -2    4    6     -1.35      0.00
   -2    4    5     -9.00      0.00
   -2    4    4      1.00      0.00
   -2    4    3    -12.83      0.00
   -2    4    2      7.64      0.00
   -2    4    1     -5.64      0.00
    2    4    0     10.99      0.00
    2    4    1     -4.78      0.00
    2    4    2      9.52      0.00
    2    4    3     -9.53      0.00
    2    4    4      4.50      0.00
    2    4    5    -10.31      0.00
    2    4    6     -2.34      0.00
    2    4    7     -6.10      0.00
    2    4    8     -3.52      0.00
    2    4    9     -0.28      0.00
    2    4   10     -2.14      0.00
    2    4   11      1.86      0.00
    2    4   12     -0.84      0.00
    2    4   13      0.67      0.00
    2    4   14      0.68      0.00
    2    4   15     -0.86      0.00
    2    4   16     -0.03      0.00
    2    4   17     -0.36      0.00
    2    4   18     -0.63      0.00
    2    4   19      0.20      0.00
    2    4   20     -1.00      0.00
    2    4   21      0.29      0.00
    2    4   22     -0.62      0.00
    2    4   23      0.61      0.00
    2    4   24      0.87      0.00
    2    4   25     -0.02      0.00
    2    4   26      0.91      0.00
    2    4   27     -0.52      0.00
    2    4   28      0.16      0.00
   -2    5   30     -0.96      0.00
   -2    5   29      0.72      0.00
   -2    5   28     -1.38      0.00
   -2    5   27      0.01      0.00
   -2    5   26     -1.46      0.00
   -2    5   25      0.13      0.00
   -2    5   24     -1.24      0.00
   -2    5   23     -0.27      0.00
   -2    5   22     -1.08      0.00
   -2    5   21     -0.14      0.00
   -2    5   20     -1.03      0.00
   -2    5   19      0.98      0.00
   -2    5   18     -0.21      0.00
   -2    5   17      0.58      0.00
   -2    5   16      1.07      0.00
   -2    5   15      0.40      0.00
   -2    5   14      2.34      0.00
   -2    5   13     -0.27      0.00
   -2    5   12      1.97      0.00
   -2    5   11     -0.60      0.00
   -2    5   10      0.55      0.00
   -2    5    9      1.82      0.00
   -2    5    8      1.59      0.00
   -2    5    7      2.70      0.00
   -2    5    6      5.24      0.00
   -2    5    5      1.24      0.00
   -2    5    4      9.43      0.00
   -2    5    3     -1.18      0.00
   -2    5    2      8.16      0.00
   -2    5    1     -3.45      0.00
    2    5    0     -0.20      0.00
    2    5    1     -4.53      0.00
    2    5    2      6.95      0.00
    2    5    3     -3.83      0.00
    2    5    4     10.07      0.00
    2    5    5      0.48      0.00
    2    5    6      8.09      0.00
    2    5    7      2.77      0.00
    2    5    8      2.37      0.00
    2    5    9      1.93      0.00
    2    5   10     -1.33      0.00
    2    5   11      1.84      0.00
    2    5   12     -1.42      0.00
    2    5   13      0.61      0.00
    2    5   14      0.32      0.00
    2    5   15     -0.05      0.00
    2    5   16      0.84      0.00
    2    5   17      0.23      0.00
    2    5   18      0.20      0.00
    2    5   19      0.19      0.00
    2    5   20      0.27      0.00
    2    5   21      0.47      0.00
    2    5   22     -0.08      0.00
    2    5   23     -0.30      0.00
    2    5   24     -0.06      0.00
    2    5   25     -0.79      0.00
    2    5   26      0.74      0.00
    2    5   27     -0.20      0.00
   -2    6   29      0.07      0.00
   -2    6   28     -0.69      0.00
   -2    6   27      0.61      0.00
   -2    6   26     -0.46      0.00
   -2    6   25      1.37      0.00
   -2    6   24     -0.25      0.00
   -2    6   23      1.68      0.00
   -2    6   22      0.74      0.00
   -2    6   21      1.76      0.00
   -2    6   20      0.32      0.00
   -2    6   19      1.15      0.00
   -2    6   18      0.22      0.00
   -2    6   17      0.12      0.00
   -2    6   16      0.54      0.00
   -2    6   15     -0.94      0.00
   -2    6   14     -0.32      0.00
   -2    6   13     -1.36      0.00
   -2    6   12     -0.19      0.00
   -2    6   11      0.57      0.00
   -2    6   10     -1.35      0.00
   -2    6    9      1.37      0.00
   -2    6    8     -3.53      0.00
   -2    6    7     -2.01      0.00
   -2    6    6     -2.90      0.00
   -2    6    5     -6.22      0.00
   -2    6    4     -1.34      0.00
   -2    6    3     -8.09      0.00
   -2    6    2     -0.97      0.00
   -2    6    1     -5.58      0.00
    2    6    0     -0.55      0.00
    2    6    1     -0.57      0.00
    2    6    2      0.62      0.00
    2    6    3     -6.30      0.00
    2    6    4     -0.75      0.00
    2    6    5     -7.42      0.00
    2    6    6     -3.18      0.00
    2    6    7     -3.48      0.00
    2    6    8     -2.71      0.00
    2    6    9      0.52      0.00
    2    6   10     -2.33      0.00
    2    6   11      1.59      0.00
    2    6   12     -1.57      0.00
    2    6   13      0.51      0.00
    2    6   14      0.06      0.00
    2    6   15     -0.53      0.00
    2    6   16      0.29      0.00
    2    6   17     -0.19      0.00
    2    6   18      0.24      0.00
    2    6   19     -0.24      0.00
    2    6   20     -0.17      0.00
    2    6   21     -0.30      0.00
    2    6   22     -0.24      0.00
    2    6   23      0.37      0.00
    2    6   24      0.39      0.00
    2    6   25      0.08      0.00
   -2    7   28      0.67      0.00
   -2    7   27      0.79      0.00
   -2    7   26     -0.16      0.00
   -2    7   25      1.02      0.00
   -2    7   24     -1.04      0.00
   -2    7   23      0.09      0.00
   -2    7   22     -1.60      0.00
   -2    7   21     -0.88      0.00
   -2    7   20     -1.43      0.00
   -2    7   19     -0.88      0.00
   -2    7   18     -0.63      0.00
   -2    7   17     -1.51      0.00
   -2    7   16     -0.13      0.00
   -2    7   15     -0.48      0.00
   -2    7   14      0.53      0.00
   -2    7   13      1.00      0.00
   -2    7   12     -0.19      0.00
   -2    7   11      0.94      0.00
   -2    7   10     -2.69      0.00
   -2    7    9      1.92      0.00
   -2    7    8     -1.73      0.00
   -2    7    7      2.37      0.00
   -2    7    6      2.55      0.00
   -2    7    5      1.09      0.00
   -2    7    4      5.16      0.00
   -2    7    3      0.92      0.00
   -2    7    2      5.95      0.00
   -2    7    1      2.31      0.00
    2    7    0     -3.75      0.00
    2    7    1      2.59      0.00
    2    7    2      2.13      0.00
    2    7    3      2.36      0.00
    2    7    4      5.94      0.00
    2    7    5      3.71      0.00
    2    7    6      3.88      0.00
    2    7    7      3.84      0.00
    2    7    8     -0.25      0.00
    2    7    9      3.00      0.00
    2    7   10     -2.23      0.00
    2    7   11      2.30      0.00
    2    7   12     -1.58      0.00
    2    7   13      0.37      0.00
    2    7   14     -0.10      0.00
    2    7   15     -0.62      0.00
    2    7   16      0.31      0.00
    2    7   17     -0.34      0.00
    2    7   18      0.33      0.00
    2    7   19      0.08      0.00
    2    7   20      0.56      0.00
    2    7   21      0.48      0.00
    2    7   22     -0.26      0.00
    2    7   23      0.02      0.00
    2    7   24     -1.01      0.00
   -2    8   27     -0.95      0.00
   -2    8   26     -1.49      0.00
   -2    8   25     -0.15      0.00
   -2    8   24     -1.82      0.00
   -2    8   23      0.59      0.00
   -2    8   22     -0.62      0.00
   -2    8   21      0.78      0.00
   -2    8   20      0.19      0.00
   -2    8   19      0.20      0.00
   -2    8   18      1.20      0.00
   -2    8   17      0.20      0.00
   -2    8   16      1.55      0.00
   -2    8   15      0.42      0.00
   -2    8   14     -0.54      0.00
   -2    8   13     -0.13      0.00
   -2    8   12     -1.43      0.00
   -2    8   11      1.01      0.00
   -2    8   10     -1.02      0.00
   -2    8    9      2.78      0.00
   -2    8    8     -1.23      0.00
   -2    8    7      0.64      0.00
   -2    8    6     -0.76      0.00
   -2    8    5     -2.14      0.00
   -2    8    4     -0.06      0.00
   -2    8    3     -2.89      0.00
   -2    8    2     -1.19      0.00
   -2    8    1     -3.27      0.00
    2    8    0     -3.19      0.00
    2    8    1     -0.19      0.00
    2    8    2     -3.25      0.00
    2    8    3     -5.08      0.00
    2    8    4     -2.69      0.00
    2    8    5     -4.81      0.00
    2    8    6     -2.60      0.00
    2    8    7     -0.86      0.00
    2    8    8     -2.30      0.00
    2    8    9      2.48      0.00
    2    8   10     -2.38      0.00
    2    8   11      2.86      0.00
    2    8   12     -1.40      0.00
    2    8   13      1.02      0.00
    2    8   14      0.05      0.00
    2    8   15     -0.25      0.00
    2    8   16      0.02      0.00
    2    8   17     -0.72      0.00
    2    8   18     -0.38      0.00
    2    8   19     -1.03      0.00
    2    8   20     -0.62      0.00
    2    8   21     -0.57      0.00
    2    8   22     -0.27      0.00
    2    8   23      0.60      0.00
   -2    9   26      0.39      0.00
   -2    9   25      2.18      0.00
   -2    9   24     -0.15      0.00
   -2    9   23      2.26      0.00
   -2    9   22     -0.31      0.00
   -2    9   21      1.37      0.00
   -2    9   20      0.47      0.00
   -2    9   19      0.55      0.00
   -2    9   18      0.66      0.00
   -2    9   17     -0.76      0.00
   -2    9   16     -0.71      0.00
   -2    9   15     -0.11      0.00
   -2    9   14     -1.10      0.00
   -2    9   13      1.53      0.00
   -2    9   12     -0.16      0.00
   -2    9   11      1.38      0.00
   -2    9   10     -1.21      0.00
   -2    9    9      1.04      0.00
   -2    9    8     -1.92      0.00
   -2    9    7      0.96      0.00
   -2    9    6      0.45      0.00
   -2    9    5      0.54      0.00
   -2    9    4      1.55      0.00
   -2    9    3      0.55      0.00
   -2    9    2      1.86      0.00
   -2    9    1      2.30      0.00
    2    9    0     -0.82      0.00
    2    9    1      3.41      0.00
    2    9    2      3.23      0.00
    2    9    3      1.73      0.00
    2    9    4      4.76      0.00
    2    9    5     -0.07      0.00
    2    9    6      2.35      0.00
    2    9    7     -0.27      0.00
    2    9    8     -0.97      0.00
    2    9    9      0.86      0.00
    2    9   10     -3.13      0.00
    2    9   11      1.81      0.00
    2    9   12     -1.99      0.00
    2    9   13      0.94      0.00
    2    9   14     -0.30      0.00
    2    9   15      0.37      0.00
    2    9   16      0.47      0.00
    2    9   17      0.70      0.00
    2    9   18      1.13      0.00
    2    9   19      0.85      0.00
    2    9   20      1.10      0.00
    2    9   21      0.61      0.00
    2    9   22      0.48      0.00
   -2   10   25      0.58      0.00
   -2   10   24     -1.68      0.00
   -2   10   23      0.90      0.00
   -2   10   22     -1.50      0.00
   -2   10   21      0.15      0.00
   -2   10   20     -1.34      0.00
   -2   10   19     -0.97      0.00
   -2   10   18     -0.87      0.00
   -2   10   17     -0.02      0.00
   -2   10   16     -0.39      0.00
   -2   10   15      1.81      0.00
   -2   10   14     -1.23      0.00
   -2   10   13      1.21      0.00
   -2   10   12     -1.29      0.00
   -2   10   11     -0.08      0.00
   -2   10   10     -0.89      0.00
   -2   10    9      1.20      0.00
   -2   10    8     -0.61      0.00
   -2   10    7      0.80      0.00
   -2   10    6     -0.07      0.00
   -2   10    5     -1.41      0.00
   -2   10    4      0.19      0.00
   -2   10    3     -1.72      0.00
   -2   10    2     -0.67      0.00
   -2   10    1     -1.62      0.00
    2   10    0     -2.75      0.00
    2   10    1     -0.85      0.00
    2   10    2     -2.10      0.00
    2   10    3     -3.02      0.00
    2   10    4      0.84      0.00
    2   10    5     -2.30      0.00
    2   10    6      2.00      0.00
    2   10    7     -0.96      0.00
    2   10    8      0.95      0.00
    2   10    9      1.64      0.00
    2   10   10     -1.20      0.00
    2   10   11      2.52      0.00
    2   10   12     -1.63      0.00
    2   10   13      1.04      0.00
    2   10   14     -0.36      0.00
    2   10   15      0.31      0.00
    2   10   16     -0.14      0.00
    2   10   17     -0.60      0.00
    2   10   18     -0.44      0.00
    2   10   19     -0.96      0.00
    2   10   20     -0.63      0.00
    2   10   21     -0.66      0.00
   -2   11   23      0.38      0.00
   -2   11   22     -1.43      0.00
   -2   11   21      0.27      0.00
   -2   11   20     -0.17      0.00
   -2   11   19      0.79      0.00
   -2   11   18      0.43      0.00
   -2   11   17      0.76      0.00
   -2   11   16     -0.87      0.00
   -2   11   15      0.85      0.00
   -2   11   14     -1.55      0.00
   -2   11   13      0.56      0.00
   -2   11   12      0.21      0.00
   -2   11   11      0.14      0.00
   -2   11   10      0.44      0.00
   -2   11    9      0.28      0.00
   -2   11    8     -1.11      0.00
   -2   11    7     -1.03      0.00
   -2   11    6      0.42      0.00
   -2   11    5     -2.11      0.00
   -2   11    4      1.59      0.00
   -2   11    3     -1.66      0.00
   -2   11    2      0.91      0.00
   -2   11    1      0.46      0.00
    2   11    0      0.49      0.00
    2   11    1      1.96      0.00
    2   11    2      2.24      0.00
    2   11    3     -0.26      0.00
    2   11    4      1.87      0.00
    2   11    5     -2.14      0.00
    2   11    6      1.89      0.00
    2   11    7     -1.69      0.00
    2   11    8      1.04      0.00
    2   11    9      0.25      0.00
    2   11   10     -1.68      0.00
    2   11   11      2.13      0.00
    2   11   12     -1.61      0.00
    2   11   13      0.97      0.00
    2   11   14     -0.91      0.00
    2   11   15     -0.59      0.00
    2   11   16     -0.10      0.00
    2   11   17     -0.70      0.00
    2   11   18      0.91      0.00
    2   11   19     -0.38      0.00
   -2   12   21      1.35      0.00
   -2   12   20      0.37      0.00
   -2   12   19      0.13      0.00
   -2   12   18      0.00      0.00
   -2   12   17     -0.15      0.00
   -2   12   16     -0.13      0.00
   -2   12   15      0.54      0.00
   -2   12   14      0.03      0.00
   -2   12   13      0.12      0.00
   -2   12   12      0.63      0.00
   -2   12   11     -0.98      0.00
   -2   12   10     -0.31      0.00
   -2   12    9      0.47      0.00
   -2   12    8      0.51      0.00
   -2   12    7      0.63      0.00
   -2   12    6      3.48      0.00
   -2   12    5     -1.32      0.00
   -2   12    4      3.82      0.00
   -2   12    3     -0.67      0.00
   -2   12    2      1.92      0.00
   -2   12    1      0.82      0.00
    2   12    0     -0.90      0.00
    2   12    1     -2.18      0.00
    2   12    2     -0.10      0.00
    2   12    3     -1.96      0.00
    2   12    4      2.12      0.00
    2   12    5     -1.70      0.00
    2   12    6      2.10      0.00
    2   12    7     -3.17      0.00
    2   12    8      1.03      0.00
    2   12    9     -1.24      0.00
    2   12   10     -1.47      0.00
    2   12   11      0.89      0.00
    2   12   12     -2.32      0.00
    2   12   13      0.81      0.00
    2   12   14     -0.21      0.00
    2   12   15      0.55      0.00
    2   12   16      0.90      0.00
    2   12   17     -0.84      0.00
    2   12   18      1.24      0.00
   -2   13   19     -0.71      0.00
   -2   13   18      0.08      0.00
   -2   13   17     -0.63      0.00
   -2   13   16      0.11      0.00
   -2   13   15     -0.23      0.00
   -2   13   14     -0.44      0.00
   -2   13   13     -0.63      0.00
   -2   13   12     -0.11      0.00
   -2   13   11     -0.06      0.00
   -2   13   10     -0.29      0.00
   -2   13    9      0.47      0.00
   -2   13    8     -0.66      0.00
   -2   13    7     -3.67      0.00
   -2   13    6      1.64      0.00
   -2   13    5     -6.25      0.00
   -2   13    4      2.18      0.00
   -2   13    3     -4.13      0.00
   -2   13    2      0.32      0.00
    2   13    0      0.57      0.00
    2   13    1      0.53      0.00
    2   13    2      0.64      0.00
    2   13    4     -0.25      0.00
    2   13    5     -2.16      0.00
    2   13    6      1.82      0.00
    2   13    7     -1.78      0.00
    2   13    8      3.37      0.00
    2   13    9     -0.57      0.00
    2   13   10      1.32      0.00
    2   13   11      2.15      0.00
    2   13   12      0.33      0.00
    2   13   13      1.72      0.00
    2   13   15      0.21      0.00
    2   13   16      0.37      0.00
   -2   14   17      0.14      0.00
   -2   14   16      0.31      0.00
   -2   14   15      0.62      0.00
   -2   14   14      0.08      0.00
   -2   14   13      1.09      0.00
   -2   14   12      0.76      0.00
   -2   14   11      0.53      0.00
   -2   14   10      0.28      0.00
   -2   14    9     -0.35      0.00
   -2   14    8      3.61      0.00
   -2   14    7     -2.88      0.00
   -2   14    6      8.71      0.00
   -2   14    5     -4.41      0.00
   -2   14    4      7.17      0.00
   -2   14    3     -2.08      0.00
   -2   14    2      2.63      0.00
   -2   14    1     -0.55      0.00
    2   14    0     -0.51      0.00
    2   14    1      1.01      0.00
    2   14    2      0.15      0.00
    2   14    4      1.76      0.00
    2   14    5      2.15      0.00
    2   14    6      1.48      0.00
    2   14    7     -1.25      0.00
    2   14    8      1.73      0.00
    2   14   11     -1.39      0.00
    2   14   12     -1.84      0.00
    2   14   13     -0.85      0.00
    2   14   14     -0.88      0.00
   -2   15   12     -0.12      0.00
   -2   15    7     -8.72      0.00
   -2   15    6      6.09      0.00
   -2   15    3     -3.47      0.00
   -2   15    2      0.01      0.00
   -2   15    1      0.49      0.00
    2   15    0     -0.38      0.00
    2   15    1      0.96      0.00
    2   15    2     -1.88      0.00
    2   15    3     -1.56      0.00
    2   15    4     -3.59      0.00
    2   15    5     -2.12      0.00
    2   15    6     -2.14      0.00
    2   15    7     -1.89      0.00
    2   15    8      0.62      0.00
    2   15    9     -1.60      0.00
    2   15   10      1.16      0.00
    2   15   11      0.57      0.00
    2   15   12      1.10      0.00
   -2   16    8      5.61      0.00
   -2   16    7     -5.83      0.00
   -2   16    6      7.18      0.00
   -2   16    5     -3.62      0.00
   -2   16    4      2.20      0.00
   -2   16    3      0.73      0.00
   -2   16    2     -1.95      0.00
    2   16    0     -2.47      0.00
    2   16    1      0.58      0.00
    2   16    2      0.39      0.00
    2   16    3      2.12      0.00
    2   16    4      3.30      0.00
    2   16    6      2.81      0.00
    2   16    7      0.56      0.00
    2   16    8      2.46      0.00
   -3    0   29     -0.87      0.00
   -3    0   27     -0.72      0.00
   -3    0   25      0.89      0.00
   -3    0   23      1.51      0.00
   -3    0   21     -0.36      0.00
   -3    0   19     -2.65      0.00
   -3    0   17     -2.59      0.00
   -3    0   15     -0.70      0.00
   -3    0   13      2.06      0.00
   -3    0   11      3.52      0.00
   -3    0    9      6.03      0.00
   -3    0    7      6.18      0.00
   -3    0    5      7.45      0.00
   -3    0    3     21.69      0.00
   -3    0    1     30.72      0.00
    3    0    1     27.07      0.00
    3    0    3     20.98      0.00
    3    0    5      7.10      0.00
    3    0    7     -4.56      0.00
    3    0    9     -5.81      0.00
    3    0   11     -3.08      0.00
    3    0   13      0.39      0.00
    3    0   15      0.97      0.00
    3    0   17      1.05      0.00
    3    0   19      1.05      0.00
    3    0   21     -0.11      0.00
    3    0   23     -0.42      0.00
    3    0   25     -0.86      0.00
    3    0   27     -1.06      0.00
    3    0   29     -0.66      0.00
   -3    1   30      0.23      0.00
   -3    1   29     -0.57      0.00
   -3    1   28      1.42      0.00
   -3    1   27     -0.34      0.00
   -3    1   26      0.40      0.00
   -3    1   25     -0.38      0.00
   -3    1   24     -1.02      0.00
   -3    1   23     -0.64      0.00
   -3    1   22     -0.79      0.00
   -3    1   21     -0.78      0.00
   -3    1   20      1.55      0.00
   -3    1   19     -0.44      0.00
   -3    1   18      2.74      0.00
   -3    1   17      0.13      0.00
   -3    1   16      1.88      0.00
   -3    1   15      0.49      0.00
   -3    1   14     -0.71      0.00
   -3    1   13      0.99      0.00
   -3    1   12     -2.82      0.00
   -3    1   11      2.06      0.00
   -3    1   10     -3.80      0.00
   -3    1    9      2.76      0.00
   -3    1    8     -4.82      0.00
   -3    1    7      2.85      0.00
   -3    1    6     -3.11      0.00
   -3    1    5      3.91      0.00
   -3    1    4    -10.79      0.00
   -3    1    3      3.35      0.00
   -3    1    2    -25.81      0.00
   -3    1    1      0.09      0.00
    3    1    0    -28.42      0.00
    3    1    1      0.88      0.00
    3    1    2    -24.69      0.00
    3    1    3      0.28      0.00
    3    1    4    -15.14      0.00
    3    1    5      0.96      0.00
    3    1    6     -0.07      0.00
    3    1    7      0.94      0.00
    3    1    8      6.06      0.00
    3    1    9      0.43      0.00
    3    1   10      4.84      0.00
    3    1   11      0.59      0.00
    3    1   12      1.15      0.00
    3    1   13      0.95      0.00
    3    1   14     -1.21      0.00
    3    1   15      0.65      0.00
    3    1   16     -0.90      0.00
    3    1   17     -0.26      0.00
    3    1   18     -0.97      0.00
    3    1   19     -0.31      0.00
    3    1   20     -0.01      0.00
    3    1   21      0.23      0.00
    3    1   22      0.50      0.00
    3    1   23      0.48      0.00
    3    1   24      0.31      0.00
    3    1   25      0.43      0.00
    3    1   26      0.63      0.00
    3    1   27      0.04      0.00
    3    1   28      0.59      0.00
    3    1   29     -0.29      0.00
   -3    2   31      0.49      0.00
   -3    2   30      1.74      0.00
   -3    2   29     -1.11      0.00
   -3    2   28      1.35      0.00
   -3    2   27     -1.44      0.00
   -3    2   26      0.45      0.00
   -3    2   25     -0.43      0.00
   -3    2   24      0.21      0.00
   -3    2   23      0.65      0.00
   -3    2   22      0.39      0.00
   -3    2   21     -0.27      0.00
   -3    2   20      0.42      0.00
   -3    2   19     -2.17      0.00
   -3    2   18     -0.29      0.00
   -3    2   17     -2.52      0.00
   -3    2   16     -1.07      0.00
   -3    2   15     -1.08      0.00
   -3    2   14     -1.53      0.00
   -3    2   13      1.98      0.00
   -3    2   12     -2.19      0.00
   -3    2   11      2.80      0.00
   -3    2   10     -3.17      0.00
   -3    2    9      2.24      0.00
   -3    2    8     -3.66      0.00
   -3    2    7      0.21      0.00
   -3    2    6     -5.78      0.00
   -3    2    5      0.65      0.00
   -3    2    4     -8.67      0.00
   -3    2    3     12.90      0.00
   -3    2    2     -5.37      0.00
   -3    2    1     23.17      0.00
    3    2    0      0.03      0.00
    3    2    2     -1.40      0.00
    3    2    3     19.68      0.00
    3    2    4     -3.23      0.00
    3    2    5      6.49      0.00
    3    2    6     -4.28      0.00
    3    2    7     -4.19      0.00
    3    2    8     -2.18      0.00
    3    2    9     -5.66      0.00
    3    2   10     -0.36      0.00
    3    2   11     -3.12      0.00
    3    2   12     -0.34      0.00
    3    2   13      0.65      0.00
    3    2   14     -0.84      0.00
    3    2   15      1.23      0.00
    3    2   16      0.03      0.00
    3    2   17      0.54      0.00
    3    2   18      0.90      0.00
    3    2   19     -0.29      0.00
    3    2   20      0.44      0.00
    3    2   21     -1.10      0.00
    3    2   22      0.03      0.00
    3    2   23     -0.16      0.00
    3    2   24     -0.19      0.00
    3    2   25      0.32      0.00
    3    2   26     -0.16      0.00
    3    2   27      0.07      0.00
    3    2   28      0.31      0.00
    3    2   29     -0.14      0.00
   -3    3   31     -2.27      0.00
   -3    3   30      0.20      0.00
   -3    3   29     -2.94      0.00
   -3    3   28      0.91      0.00
   -3    3   27     -1.69      0.00
   -3    3   26      1.01      0.00
   -3    3   25     -0.42      0.00
   -3    3   24      0.31      0.00
   -3    3   23      0.17      0.00
   -3    3   22     -0.18      0.00
   -3    3   21      0.05      0.00
   -3    3   20      1.25      0.00
   -3    3   19      0.28      0.00
   -3    3   18      2.31      0.00
   -3    3   17      1.33      0.00
   -3    3   16      2.26      0.00
   -3    3   15      2.38      0.00
   -3    3   14     -0.03      0.00
   -3    3   13      2.73      0.00
   -3    3   12     -2.71      0.00
   -3    3   11      2.52      0.00
   -3    3   10     -1.94      0.00
   -3    3    9      2.47      0.00
   -3    3    8     -0.09      0.00
   -3    3    7      4.02      0.00
   -3    3    6      1.93      0.00
   -3    3    5      9.08      0.00
   -3    3    4     -2.29      0.00
   -3    3    3     10.64      0.00
   -3    3    2    -12.09      0.00
   -3    3    1      4.22      0.00
    3    3    0    -16.90      0.00
    3    3    1      1.40      0.00
    3    3    2    -17.04      0.00
    3    3    3      5.02      0.00
    3    3    4     -9.75      0.00
    3    3    5      8.04      0.00
    3    3    6      0.98      0.00
    3    3    7      5.84      0.00
    3    3    8      4.56      0.00
    3    3    9      1.12      0.00
    3    3   10      3.90      0.00
    3    3   11     -1.18      0.00
    3    3   12      1.00      0.00
    3    3   13     -0.45      0.00
    3    3   14     -1.09      0.00
    3    3   15      0.22      0.00
    3    3   16     -0.48      0.00
    3    3   17     -0.78      0.00
    3    3   18      0.24      0.00
    3    3   19     -1.00      0.00
    3    3   20      1.29      0.00
    3    3   21     -0.77      0.00
    3    3   22      0.68      0.00
    3    3   23     -0.67      0.00
    3    3   24     -0.73      0.00
    3    3   25     -0.09      0.00
    3    3   26     -0.70      0.00
    3    3   27     -0.09      0.00
    3    3   28     -0.20      0.00
   -3    4   31     -0.43      0.00
   -3    4   30      2.85      0.00
   -3    4   29     -0.54      0.00
   -3    4   27     -0.60      0.00
   -3    4   26      1.82      0.00
   -3    4   25     -0.80      0.00
   -3    4   24      0.66      0.00
   -3    4   23     -0.02      0.00
   -3    4   22      0.17      0.00
   -3    4   21     -0.31      0.00
   -3    4   20      0.26      0.00
   -3    4   19     -1.40      0.00
   -3    4   18     -0.41      0.00
   -3    4   17     -1.73      0.00
   -3    4   16     -1.99      0.00
   -3    4   15     -1.42      0.00
   -3    4   14     -3.46      0.00
   -3    4   13      1.19      0.00
   -3    4   12     -3.08      0.00
   -3    4   11      2.05      0.00
   -3    4   10     -1.71      0.00
   -3    4    9      0.14      0.00
   -3    4    8     -1.80      0.00
   -3    4    7     -1.20      0.00
   -3    4    6     -5.22      0.00
   -3    4    5     -0.84      0.00
   -3    4    4     -9.75      0.00
   -3    4    3      3.52      0.00
   -3    4    2     -7.56      0.00
   -3    4    1      8.01      0.00
    3    4    0      0.77      0.00
    3    4    1     10.38      0.00
    3    4    2     -4.50      0.00
    3    4    3      8.64      0.00
    3    4    4     -8.78      0.00
    3    4    5      1.34      0.00
    3    4    6     -8.51      0.00
    3    4    7     -2.67      0.00
    3    4    8     -3.18      0.00
    3    4    9     -2.96      0.00
    3    4   10      1.35      0.00
    3    4   11     -2.38      0.00
    3    4   12      2.00      0.00
    3    4   13     -0.22      0.00
    3    4   14      0.25      0.00
    3    4   15      0.35      0.00
    3    4   16      0.14      0.00
    3    4   17      0.14      0.00
    3    4   18      0.75      0.00
    3    4   19     -0.47      0.00
    3    4   20      0.54      0.00
    3    4   21     -0.85      0.00
    3    4   22      0.72      0.00
    3    4   23      0.45      0.00
    3    4   24      0.28      0.00
    3    4   25      0.95      0.00
    3    4   26     -0.33      0.00
    3    4   27      0.44      0.00
   -3    5   29     -2.08      0.00
   -3    5   28      0.71      0.00
   -3    5   27     -2.13      0.00
   -3    5   26      0.80      0.00
   -3    5   25     -1.64      0.00
   -3    5   24      0.37      0.00
   -3    5   23     -0.99      0.00
   -3    5   22     -0.37      0.00
   -3    5   21     -1.00      0.00
   -3    5   20      0.35      0.00
   -3    5   19     -0.95      0.00
   -3    5   18      0.48      0.00
   -3    5   17      0.07      0.00
   -3    5   16      0.79      0.00
   -3    5   15      2.17      0.00
   -3    5   14      0.41      0.00
   -3    5   13      3.29      0.00
   -3    5   12     -1.05      0.00
   -3    5   11      1.65      0.00
   -3    5   10      0.36      0.00
   -3    5    9      0.61      0.00
   -3    5    8      2.14      0.00
   -3    5    7      2.44      0.00
   -3    5    6      1.86      0.00
   -3    5    5      6.18      0.00
   -3    5    4      0.24      0.00
   -3    5    3      7.89      0.00
   -3    5    2     -2.00      0.00
   -3    5    1      4.42      0.00
    3    5    0     -4.28      0.00
    3    5    1      1.13      0.00
    3    5    2     -5.64      0.00
    3    5    3      6.30      0.00
    3    5    4     -2.16      0.00
    3    5    5      8.38      0.00
    3    5    6      1.59      0.00
    3    5    7      5.10      0.00
    3    5    8      1.88      0.00
    3    5    9      0.36      0.00
    3    5   10      2.43      0.00
    3    5   11     -1.93      0.00
    3    5   12      1.62      0.00
    3    5   13     -0.97      0.00
    3    5   14      0.11      0.00
    3    5   15      0.12      0.00
    3    5   16     -0.40      0.00
    3    5   17     -0.34      0.00
    3    5   18     -0.48      0.00
    3    5   19     -0.03      0.00
    3    5   20      0.30      0.00
    3    5   21      0.16      0.00
    3    5   22     -0.05      0.00
    3    5   23      0.00      0.00
    3    5   24     -0.90      0.00
    3    5   25      0.64      0.00
    3    5   26     -0.71      0.00
   -3    6   28      0.60      0.00
   -3    6   27     -0.68      0.00
   -3    6   26      0.92      0.00
   -3    6   25     -0.71      0.00
   -3    6   24      1.06      0.00
   -3    6   23      0.34      0.00
   -3    6   22      1.34      0.00
   -3    6   21      0.40      0.00
   -3    6   20      1.64      0.00
   -3    6   19      0.14      0.00
   -3    6   18      1.42      0.00
   -3    6   17      0.52      0.00
   -3    6   16      0.16      0.00
   -3    6   15     -0.36      0.00
   -3    6   14     -1.93      0.00
   -3    6   13     -0.20      0.00
   -3    6   12     -1.52      0.00
   -3    6   11     -0.33      0.00
   -3    6   10      0.58      0.00
   -3    6    9     -2.44      0.00
   -3    6    8     -0.41      0.00
   -3    6    7     -3.04      0.00
   -3    6    6     -3.51      0.00
   -3    6    5     -1.78      0.00
   -3    6    4     -6.16      0.00
   -3    6    3     -0.66      0.00
   -3    6    2     -6.87      0.00
   -3    6    1      0.18      0.00
    3    6    0      3.80      0.00
    3    6    1      1.70      0.00
    3    6    2     -1.98      0.00
    3    6    3      1.04      0.00
    3    6    4     -6.21      0.00
    3    6    5     -1.96      0.00
    3    6    6     -5.64      0.00
    3    6    7     -2.38      0.00
    3    6    8     -2.20      0.00
    3    6    9     -2.18      0.00
    3    6   10      0.61      0.00
    3    6   11     -2.05      0.00
    3    6   12      1.05      0.00
    3    6   13     -0.39      0.00
    3    6   14      0.08      0.00
    3    6   15      0.71      0.00
    3    6   16      0.16      0.00
    3    6   17      0.99      0.00
    3    6   18      0.13      0.00
    3    6   19      0.28      0.00
    3    6   20     -0.53      0.00
    3    6   21     -0.25      0.00
    3    6   22     -0.21      0.00
    3    6   23      0.49      0.00
    3    6   24     -0.25      0.00
    3    6   25      0.82      0.00
   -3    7   28      0.44      0.00
   -3    7   27      0.66      0.00
   -3    7   26      0.93      0.00
   -3    7   25     -0.05      0.00
   -3    7   24      0.68      0.00
   -3    7   23     -0.94      0.00
   -3    7   22     -0.19      0.00
   -3    7   21     -1.59      0.00
   -3    7   20     -0.07      0.00
   -3    7   19     -1.59      0.00
   -3    7   18     -0.95      0.00
   -3    7   17     -1.31      0.00
   -3    7   16     -0.85      0.00
   -3    7   15      0.17      0.00
   -3    7   14      0.57      0.00
   -3    7   13      1.42      0.00
   -3    7   12      0.57      0.00
   -3    7   11     -0.59      0.00
   -3    7   10      1.21      0.00
   -3    7    9     -1.81      0.00
   -3    7    8      2.46      0.00
   -3    7    7      0.63      0.00
   -3    7    6      2.09      0.00
   -3    7    5      3.02      0.00
   -3    7    4      0.96      0.00
   -3    7    3      5.11      0.00
   -3    7    2      1.03      0.00
   -3    7    1      5.85      0.00
    3    7    0      1.43      0.00
    3    7    1     -1.65      0.00
    3    7    2      1.41      0.00
    3    7    3      3.74      0.00
    3    7    4      2.89      0.00
    3    7    5      5.04      0.00
    3    7    6      3.65      0.00
    3    7    7      2.74      0.00
    3    7    8      2.75      0.00
    3    7    9     -0.14      0.00
    3    7   10      2.18      0.00
    3    7   11     -1.28      0.00
    3    7   12      0.69      0.00
    3    7   13     -0.59      0.00
    3    7   14     -0.87      0.00
    3    7   15     -0.13      0.00
    3    7   16     -1.28      0.00
    3    7   17     -0.16      0.00
    3    7   18     -0.68      0.00
    3    7   19      0.33      0.00
    3    7   20      0.36      0.00
    3    7   21      0.21      0.00
    3    7   22      0.19      0.00
    3    7   23     -0.42      0.00
   -3    8   28     -1.27      0.00
   -3    8   27     -0.90      0.00
   -3    8   26     -0.83      0.00
   -3    8   25     -1.87      0.00
   -3    8   24      0.11      0.00
   -3    8   23     -1.22      0.00
   -3    8   22      0.96      0.00
   -3    8   21     -0.65      0.00
   -3    8   20      0.92      0.00
   -3    8   19      0.21      0.00
   -3    8   18      0.97      0.00
   -3    8   17      1.53      0.00
   -3    8   16      0.97      0.00
   -3    8   15      0.27      0.00
   -3    8   14     -0.53      0.00
   -3    8   13     -1.10      0.00
   -3    8   12     -0.62      0.00
   -3    8   11     -0.94      0.00
   -3    8   10      1.90      0.00
   -3    8    9     -1.30      0.00
   -3    8    8      1.89      0.00
   -3    8    7     -1.72      0.00
   -3    8    6     -0.14      0.00
   -3    8    5     -0.93      0.00
   -3    8    4     -1.41      0.00
   -3    8    3     -0.19      0.00
   -3    8    2     -3.53      0.00
   -3    8    1     -1.49      0.00
    3    8    0      2.53      0.00
    3    8    1     -2.65      0.00
    3    8    2     -2.15      0.00
    3    8    3     -2.76      0.00
    3    8    4     -4.43      0.00
    3    8    5     -2.91      0.00
    3    8    6     -2.96      0.00
    3    8    7     -2.37      0.00
    3    8    8      0.23      0.00
    3    8    9     -1.95      0.00
    3    8   10      2.28      0.00
    3    8   11     -1.34      0.00
    3    8   12      1.69      0.00
    3    8   13      0.05      0.00
    3    8   14      0.65      0.00
    3    8   15      0.84      0.00
    3    8   16     -0.01      0.00
    3    8   17      0.68      0.00
    3    8   18     -0.65      0.00
    3    8   19     -0.24      0.00
    3    8   20     -0.76      0.00
    3    8   21     -0.65      0.00
    3    8   22      0.02      0.00
   -3    9   26      1.74      0.00
   -3    9   25      0.30      0.00
   -3    9   24      2.23      0.00
   -3    9   23     -0.25      0.00
   -3    9   22      1.54      0.00
   -3    9   21     -0.11      0.00
   -3    9   19      0.09      0.00
   -3    9   18     -0.35      0.00
   -3    9   17     -1.00      0.00
   -3    9   16     -0.79      0.00
   -3    9   15     -1.15      0.00
   -3    9   13      0.45      0.00
   -3    9   12      1.34      0.00
   -3    9   11     -0.22      0.00
   -3    9   10      1.06      0.00
   -3    9    9     -2.23      0.00
   -3    9    8      1.22      0.00
   -3    9    7     -1.24      0.00
   -3    9    6      1.19      0.00
   -3    9    5      0.02      0.00
   -3    9    4     -0.04      0.00
   -3    9    3      1.17      0.00
   -3    9    2     -0.02      0.00
   -3    9    1      2.12      0.00
    3    9    0      2.04      0.00
    3    9    1      0.81      0.00
    3    9    2      2.25      0.00
    3    9    3      3.37      0.00
    3    9    4      0.85      0.00
    3    9    5      3.08      0.00
    3    9    6     -0.03      0.00
    3    9    7      0.85      0.00
    3    9    8     -0.02      0.00
    3    9    9     -2.24      0.00
    3    9   10      0.87      0.00
    3    9   11     -2.52      0.00
    3    9   12      0.92      0.00
    3    9   13     -1.35      0.00
    3    9   14      0.30      0.00
    3    9   15     -0.46      0.00
    3    9   16      0.07      0.00
    3    9   17      0.95      0.00
    3    9   18      0.37      0.00
    3    9   19      1.62      0.00
    3    9   20      0.78      0.00
    3    9   21      1.28      0.00
   -3   10   25     -1.28      0.00
   -3   10   24      0.17      0.00
   -3   10   23     -1.33      0.00
   -3   10   22      0.09      0.00
   -3   10   21     -1.54      0.00
   -3   10   20     -0.56      0.00
   -3   10   19     -1.49      0.00
   -3   10   18      0.15      0.00
   -3   10   17     -0.28      0.00
   -3   10   16      1.68      0.00
   -3   10   15     -0.31      0.00
   -3   10   14      0.95      0.00
   -3   10   13     -0.77      0.00
   -3   10   12     -0.61      0.00
   -3   10   11     -0.78      0.00
   -3   10   10      0.93      0.00
   -3   10    9     -0.70      0.00
   -3   10    8      1.91      0.00
   -3   10    7     -0.60      0.00
   -3   10    6      0.16      0.00
   -3   10    5     -0.04      0.00
   -3   10    4     -0.76      0.00
   -3   10    3      1.00      0.00
   -3   10    2     -1.41      0.00
   -3   10    1     -0.64      0.00
    3   10    0      0.07      0.00
    3   10    1     -2.31      0.00
    3   10    2     -1.76      0.00
    3   10    3     -0.70      0.00
    3   10    4     -1.73      0.00
    3   10    5      1.36      0.00
    3   10    6     -1.47      0.00
    3   10    7      2.12      0.00
    3   10    8      0.69      0.00
    3   10    9      1.00      0.00
    3   10   10      2.18      0.00
    3   10   11     -0.62      0.00
    3   10   12      1.15      0.00
    3   10   13     -0.73      0.00
    3   10   14      0.82      0.00
    3   10   15     -0.55      0.00
    3   10   16     -0.38      0.00
    3   10   17     -0.55      0.00
    3   10   18     -1.73      0.00
    3   10   19     -0.69      0.00
    3   10   20     -1.71      0.00
   -3   11   24      0.17      0.00
   -3   11   23     -0.73      0.00
   -3   11   22      0.58      0.00
   -3   11   21     -0.29      0.00
   -3   11   20      1.69      0.00
   -3   11   19      0.20      0.00
   -3   11   18      1.41      0.00
   -3   11   17     -0.66      0.00
   -3   11   16      0.25      0.00
   -3   11   15     -1.09      0.00
   -3   11   14     -0.34      0.00
   -3   11   13      0.32      0.00
   -3   11   12     -0.24      0.00
   -3   11   11      0.16      0.00
   -3   11   10      0.55      0.00
   -3   11    9     -2.28      0.00
   -3   11    8      0.05      0.00
   -3   11    7     -1.53      0.00
   -3   11    6     -0.77      0.00
   -3   11    5      0.44      0.00
   -3   11    4     -1.60      0.00
   -3   11    3      0.53      0.00
   -3   11    2     -1.34      0.00
   -3   11    1     -0.34      0.00
    3   11    0      1.42      0.00
    3   11    1      1.70      0.00
    3   11    2      1.36      0.00
    3   11    3      0.55      0.00
    3   11    4     -0.55      0.00
    3   11    5      0.17      0.00
    3   11    6     -1.90      0.00
    3   11    7      0.25      0.00
    3   11    8     -1.91      0.00
    3   11    9     -1.41      0.00
    3   11   10      0.07      0.00
    3   11   11     -0.71      0.00
    3   11   12      0.79      0.00
    3   11   13     -0.22      0.00
    3   11   14      0.17      0.00
    3   11   15     -0.22      0.00
    3   11   16      0.03      0.00
    3   11   17      1.23      0.00
    3   11   18     -0.01      0.00
   -3   12   22      1.18      0.00
   -3   12   21     -0.61      0.00
   -3   12   20      0.40      0.00
   -3   12   19     -1.13      0.00
   -3   12   18     -0.26      0.00
   -3   12   17     -0.11      0.00
   -3   12   16     -0.13      0.00
   -3   12   15      0.94      0.00
   -3   12   14     -0.24      0.00
   -3   12   13      1.12      0.00
   -3   12   12     -0.15      0.00
   -3   12   11     -0.63      0.00
   -3   12   10      2.27      0.00
   -3   12    9     -0.93      0.00
   -3   12    8      3.05      0.00
   -3   12    7      1.58      0.00
   -3   12    6      0.08      0.00
   -3   12    5      2.72      0.00
   -3   12    4     -1.00      0.00
   -3   12    3      2.80      0.00
   -3   12    2      0.39      0.00
   -3   12    1      1.20      0.00
    3   12    0     -2.21      0.00
    3   12    1     -0.46      0.00
    3   12    2     -1.37      0.00
    3   12    3      0.37      0.00
    3   12    4      0.78      0.00
    3   12    5      0.93      0.00
    3   12    6      0.00      0.00
    3   12    7      1.38      0.00
    3   12    8      0.44      0.00
    3   12    9     -0.08      0.00
    3   12   10      0.69      0.00
    3   12   11     -1.85      0.00
    3   12   12     -0.40      0.00
    3   12   13     -0.73      0.00
    3   12   14      0.17      0.00
    3   12   15      0.29      0.00
    3   12   17      0.73      0.00
   -3   13   20      0.31      0.00
   -3   13   19      0.25      0.00
   -3   13   18     -0.23      0.00
   -3   13   17      0.95      0.00
   -3   13   16     -0.85      0.00
   -3   13   15      0.64      0.00
   -3   13   14     -0.88      0.00
   -3   13   13     -0.20      0.00
   -3   13   12      0.56      0.00
   -3   13   11     -1.84      0.00
   -3   13   10      1.97      0.00
   -3   13    9     -2.83      0.00
   -3   13    8     -1.71      0.00
   -3   13    7      0.43      0.00
   -3   13    6     -5.12      0.00
   -3   13    5      3.48      0.00
   -3   13    4     -4.31      0.00
   -3   13    3      2.49      0.00
   -3   13    2     -2.48      0.00
   -3   13    1     -0.19      0.00
    3   13    0     -0.30      0.00
    3   13    2     -0.53      0.00
    3   13    3     -0.56      0.00
    3   13    4     -0.69      0.00
    3   13    5     -0.80      0.00
    3   13    6     -0.69      0.00
    3   13    7      0.51      0.00
    3   13    8     -0.35      0.00
    3   13    9      0.08      0.00
    3   13   10      2.33      0.00
    3   13   11      0.78      0.00
    3   13   12      2.51      0.00
    3   13   15      0.16      0.00
    3   13   16     -0.13      0.00
   -3   14   17      0.60      0.00
   -3   14   16     -0.73      0.00
   -3   14   15      0.05      0.00
   -3   14   14      0.06      0.00
   -3   14   13     -0.55      0.00
   -3   14   12      0.79      0.00
   -3   14   11     -1.73      0.00
   -3   14   10      0.70      0.00
   -3   14    9      1.33      0.00
   -3   14    8     -2.37      0.00
   -3   14    7      7.47      0.00
   -3   14    6     -6.17      0.00
   -3   14    5      7.01      0.00
   -3   14    4     -5.70      0.00
   -3   14    3      2.86      0.00
   -3   14    2     -2.95      0.00
   -3   14    1     -0.35      0.00
    3   14    0      0.58      0.00
    3   14    1     -1.05      0.00
    3   14    2      0.51      0.00
    3   14    3     -0.17      0.00
    3   14    4      1.84      0.00
    3   14    5     -0.11      0.00
    3   14    6      0.27      0.00
    3   14    7      0.68      0.00
    3   14   13     -1.74      0.00
    3   14   14     -0.17      0.00
   -3   15   11      1.44      0.00
   -3   15   10     -0.79      0.00
   -3   15    7      7.43      0.00
   -3   15    6     -8.63      0.00
   -3   15    3      3.17      0.00
   -3   15    2      1.73      0.00
   -3   15    1      1.14      0.00
    3   15    0      3.33      0.00
    3   15    1     -0.32      0.00
    3   15    2      1.79      0.00
    3   15    3     -1.65      0.00
    3   15    4      0.51      0.00
    3   15    5     -1.90      0.00
    3   15    7     -0.03      0.00
    3   15    8     -1.05      0.00
    3   15    9      1.07      0.00
    3   15   10      1.11      0.00
    3   15   11      1.65      0.00
   -3   16    8     -6.37      0.00
   -3   16    7      6.82      0.00
   -3   16    6     -5.09      0.00
   -3   16    5      2.44      0.00
   -3   16    4     -1.08      0.00
   -3   16    3     -2.96      0.00
   -3   16    2      0.26      0.00
    3   16    1     -3.16      0.00
    3   16    2      0.44      0.00
    3   16    3     -0.25      0.00
    3   16    4      1.74      0.00
    3   16    7      1.80      0.00
   -4    0   30     -0.19      0.00
   -4    0   28     -1.08      0.00
   -4    0   26     -0.38      0.00
   -4    0   24      0.29      0.00
   -4    0   22      0.24      0.00
   -4    0   20     -0.89      0.00
   -4    0   18     -2.19      0.00
   -4    0   16     -2.93      0.00
   -4    0   14     -1.04      0.00
   -4    0   12      2.07      0.00
   -4    0   10      5.87      0.00
   -4    0    8      7.58      0.00
   -4    0    6      5.67      0.00
   -4    0    4      9.99      0.00
   -4    0    2     14.75      0.00
    4    0    0     15.75      0.00
    4    0    2     18.71      0.00
    4    0    4     12.78      0.00
    4    0    6      1.57      0.00
    4    0    8     -4.05      0.00
    4    0   10     -4.88      0.00
    4    0   12     -1.20      0.00
    4    0   14      1.57      0.00
    4    0   16      2.14      0.00
    4    0   18      1.72      0.00
    4    0   20      0.22      0.00
    4    0   22      0.02      0.00
    4    0   24     -0.26      0.00
    4    0   26     -0.73      0.00
    4    0   28     -0.61      0.00
   -4    1   30     -1.34      0.00
   -4    1   29      1.19      0.00
   -4    1   28     -1.45      0.00
   -4    1   27      1.01      0.00
   -4    1   26     -1.40      0.00
   -4    1   25      0.16      0.00
   -4    1   24     -1.32      0.00
   -4    1   23     -0.43      0.00
   -4    1   22     -1.22      0.00
   -4    1   21      0.19      0.00
   -4    1   20     -1.13      0.00
   -4    1   19      1.47      0.00
   -4    1   18     -0.83      0.00
   -4    1   17      2.69      0.00
   -4    1   16     -0.33      0.00
   -4    1   15      2.15      0.00
   -4    1   14      0.73      0.00
   -4    1   13     -0.77      0.00
   -4    1   12      2.21      0.00
   -4    1   11     -3.60      0.00
   -4    1   10      2.75      0.00
   -4    1    9     -6.17      0.00
   -4    1    8      1.97      0.00
   -4    1    7     -4.87      0.00
   -4    1    6      1.79      0.00
   -4    1    5     -5.61      0.00
   -4    1    4      1.68      0.00
   -4    1    3    -12.59      0.00
   -4    1    2      0.28      0.00
   -4    1    1    -15.69      0.00
    4    1    0     -0.35      0.00
    4    1    1    -18.53      0.00
    4    1    2     -1.15      0.00
    4    1    3    -17.68      0.00
    4    1    4      0.22      0.00
    4    1    5     -6.70      0.00
    4    1    6      1.49      0.00
    4    1    7      2.11      0.00
    4    1    8      1.32      0.00
    4    1    9      5.25      0.00
    4    1   10      0.71      0.00
    4    1   11      3.51      0.00
    4    1   12      0.47      0.00
    4    1   13     -0.45      0.00
    4    1   14      0.53      0.00
    4    1   15     -1.71      0.00
    4    1   16      0.12      0.00
    4    1   17     -1.80      0.00
    4    1   18     -0.10      0.00
    4    1   19     -0.54      0.00
    4    1   20      0.04      0.00
    4    1   21      0.25      0.00
    4    1   22      0.06      0.00
    4    1   23      0.00      0.00
    4    1   24      0.27      0.00
    4    1   25      0.40      0.00
    4    1   26      0.37      0.00
    4    1   27      0.49      0.00
    4    1   28      0.10      0.00
   -4    2   30     -0.87      0.00
   -4    2   29      2.13      0.00
   -4    2   28     -1.56      0.00
   -4    2   27      1.67      0.00
   -4    2   26     -1.12      0.00
   -4    2   25      1.39      0.00
   -4    2   24     -0.27      0.00
   -4    2   23      1.15      0.00
   -4    2   22      0.01      0.00
   -4    2   21      1.17      0.00
   -4    2   20     -0.99      0.00
   -4    2   19      0.93      0.00
   -4    2   18     -2.16      0.00
   -4    2   17      0.26      0.00
   -4    2   16     -2.72      0.00
   -4    2   15     -0.90      0.00
   -4    2   14     -0.34      0.00
   -4    2   13     -2.74      0.00
   -4    2   12      2.49      0.00
   -4    2   11     -4.03      0.00
   -4    2   10      3.69      0.00
   -4    2    9     -3.50      0.00
   -4    2    8      3.08      0.00
   -4    2    7     -3.29      0.00
   -4    2    6      1.28      0.00
   -4    2    5     -4.87      0.00
   -4    2    4      6.16      0.00
   -4    2    3     -3.80      0.00
   -4    2    2     12.99      0.00
   -4    2    1     -1.09      0.00
    4    2    0     16.89      0.00
    4    2    1      0.72      0.00
    4    2    2     19.16      0.00
    4    2    3     -1.23      0.00
    4    2    4     11.67      0.00
    4    2    5     -4.19      0.00
    4    2    6      0.95      0.00
    4    2    7     -3.90      0.00
    4    2    8     -4.16      0.00
    4    2    9     -1.67      0.00
    4    2   10     -5.03      0.00
    4    2   11     -0.09      0.00
    4    2   12     -1.63      0.00
    4    2   13     -0.18      0.00
    4    2   14      0.81      0.00
    4    2   15     -0.14      0.00
    4    2   16      1.12      0.00
    4    2   17      0.50      0.00
    4    2   18      0.53      0.00
    4    2   19      0.47      0.00
    4    2   20     -0.66      0.00
    4    2   21      0.48      0.00
    4    2   22     -0.23      0.00
    4    2   23      0.31      0.00
    4    2   24      0.07      0.00
    4    2   25     -0.25      0.00
    4    2   26     -0.13      0.00
    4    2   27     -0.14      0.00
    4    2   28     -0.04      0.00
   -4    3   29      1.24      0.00
   -4    3   28     -2.22      0.00
   -4    3   27      1.74      0.00
   -4    3   26     -1.48      0.00
   -4    3   25      1.60      0.00
   -4    3   24     -0.83      0.00
   -4    3   23      0.75      0.00
   -4    3   22     -0.55      0.00
   -4    3   21      0.96      0.00
   -4    3   20     -0.50      0.00
   -4    3   19      1.71      0.00
   -4    3   18      0.18      0.00
   -4    3   17      2.59      0.00
   -4    3   16      1.44      0.00
   -4    3   15      1.82      0.00
   -4    3   14      3.14      0.00
   -4    3   13     -1.55      0.00
   -4    3   12      4.15      0.00
   -4    3   11     -2.87      0.00
   -4    3   10      3.48      0.00
   -4    3    9     -2.08      0.00
   -4    3    8      2.72      0.00
   -4    3    7      0.08      0.00
   -4    3    6      5.06      0.00
   -4    3    5     -0.24      0.00
   -4    3    4      7.29      0.00
   -4    3    3     -5.67      0.00
   -4    3    2      4.48      0.00
   -4    3    1    -10.71      0.00
    4    3    0     -1.12      0.00
    4    3    1    -14.82      0.00
    4    3    2      1.79      0.00
    4    3    3    -12.64      0.00
    4    3    4      6.09      0.00
    4    3    5     -3.75      0.00
    4    3    6      6.95      0.00
    4    3    7      1.84      0.00
    4    3    8      3.65      0.00
    4    3    9      4.33      0.00
    4    3   10     -0.02      0.00
    4    3   11      3.47      0.00
    4    3   12     -1.06      0.00
    4    3   13      0.57      0.00
    4    3   14     -0.33      0.00
    4    3   15     -0.39      0.00
    4    3   16     -0.75      0.00
    4    3   17     -0.55      0.00
    4    3   18     -1.06      0.00
    4    3   19      0.40      0.00
    4    3   20     -0.95      0.00
    4    3   21      0.58      0.00
    4    3   22     -1.06      0.00
    4    3   23     -0.23      0.00
    4    3   24     -0.33      0.00
    4    3   25     -0.20      0.00
    4    3   26      0.13      0.00
    4    3   27     -0.16      0.00
   -4    4   31      2.28      0.00
   -4    4   29      3.08      0.00
   -4    4   28     -1.54      0.00
   -4    4   27      2.56      0.00
   -4    4   26     -2.19      0.00
   -4    4   25      1.63      0.00
   -4    4   24     -1.52      0.00
   -4    4   23      0.73      0.00
   -4    4   22     -0.77      0.00
   -4    4   21      0.53      0.00
   -4    4   20     -0.98      0.00
   -4    4   19      0.19      0.00
   -4    4   18     -1.23      0.00
   -4    4   17     -0.98      0.00
   -4    4   16     -1.92      0.00
   -4    4   15     -3.04      0.00
   -4    4   14     -0.21      0.00
   -4    4   13     -4.45      0.00
   -4    4   12      2.03      0.00
   -4    4   11     -3.43      0.00
   -4    4   10      1.43      0.00
   -4    4    9     -1.62      0.00
   -4    4    8      0.01      0.00
   -4    4    7     -2.33      0.00
   -4    4    6     -1.16      0.00
   -4    4    5     -5.89      0.00
   -4    4    4      0.35      0.00
   -4    4    3     -6.69      0.00
   -4    4    2      3.75      0.00
   -4    4    1     -3.51      0.00
    4    4    0      7.79      0.00
    4    4    1     -0.23      0.00
    4    4    2      9.50      0.00
    4    4    3     -4.79      0.00
    4    4    4      4.50      0.00
    4    4    5     -7.45      0.00
    4    4    6     -0.21      0.00
    4    4    7     -5.43      0.00
    4    4    8     -2.33      0.00
    4    4    9     -1.25      0.00
    4    4   10     -3.72      0.00
    4    4   11      1.53      0.00
    4    4   12     -1.99      0.00
    4    4   13      1.07      0.00
    4    4   14     -0.15      0.00
    4    4   15      0.60      0.00
    4    4   16      0.70      0.00
    4    4   17      1.07      0.00
    4    4   18      0.58      0.00
    4    4   19      0.71      0.00
    4    4   20     -0.28      0.00
    4    4   21      0.72      0.00
    4    4   22      0.16      0.00
    4    4   23      0.46      0.00
    4    4   24      0.46      0.00
    4    4   25     -0.35      0.00
    4    4   26      0.36      0.00
   -4    5   30     -2.49      0.00
   -4    5   28     -2.73      0.00
   -4    5   27      1.77      0.00
   -4    5   26     -2.11      0.00
   -4    5   25      1.58      0.00
   -4    5   24     -1.16      0.00
   -4    5   23      0.24      0.00
   -4    5   22     -0.82      0.00
   -4    5   21      0.06      0.00
   -4    5   20     -1.00      0.00
   -4    5   19     -0.20      0.00
   -4    5   18     -0.70      0.00
   -4    5   17      0.05      0.00
   -4    5   16      0.94      0.00
   -4    5   15      0.64      0.00
   -4    5   14      3.45      0.00
   -4    5   13     -0.69      0.00
   -4    5   12      3.57      0.00
   -4    5   11     -0.62      0.00
   -4    5   10      1.58      0.00
   -4    5    9      0.83      0.00
   -4    5    8      0.93      0.00
   -4    5    7      1.40      0.00
   -4    5    6      2.85      0.00
   -4    5    5      1.03      0.00
   -4    5    4      5.56      0.00
   -4    5    3     -0.40      0.00
   -4    5    2      5.55      0.00
   -4    5    1     -2.92      0.00
    4    5    0     -2.62      0.00
    4    5    1     -5.79      0.00
    4    5    2      1.81      0.00
    4    5    3     -4.13      0.00
    4    5    4      5.51      0.00
    4    5    5     -0.18      0.00
    4    5    6      5.77      0.00
    4    5    7      1.18      0.00
    4    5    8      3.20      0.00
    4    5    9      2.70      0.00
    4    5   10     -0.20      0.00
    4    5   11      2.69      0.00
    4    5   12     -1.29      0.00
    4    5   13      0.63      0.00
    4    5   14     -0.45      0.00
    4    5   15     -0.86      0.00
    4    5   16     -0.55      0.00
    4    5   17     -1.47      0.00
    4    5   18     -0.19      0.00
    4    5   19     -0.60      0.00
    4    5   20      0.39      0.00
    4    5   21     -0.23      0.00
    4    5   22      0.22      0.00
    4    5   23     -0.65      0.00
    4    5   24      0.71      0.00
    4    5   25     -0.68      0.00
   -4    6   30     -1.21      0.00
   -4    6   29      1.18      0.00
   -4    6   28     -0.95      0.00
   -4    6   27      0.83      0.00
   -4    6   26     -1.13      0.00
   -4    6   25      0.38      0.00
   -4    6   24     -0.11      0.00
   -4    6   23      0.48      0.00
   -4    6   22      0.40      0.00
   -4    6   21      1.15      0.00
   -4    6   20      0.21      0.00
   -4    6   19      1.66      0.00
   -4    6   18      1.03      0.00
   -4    6   17      1.39      0.00
   -4    6   16      0.49      0.00
   -4    6   15     -0.81      0.00
   -4    6   14      0.08      0.00
   -4    6   13     -2.62      0.00
   -4    6   12      0.29      0.00
   -4    6   11     -1.47      0.00
   -4    6   10     -1.09      0.00
   -4    6    9     -0.58      0.00
   -4    6    8     -2.21      0.00
   -4    6    7     -1.52      0.00
   -4    6    6     -1.91      0.00
   -4    6    5     -3.39      0.00
   -4    6    4     -0.86      0.00
   -4    6    3     -5.59      0.00
   -4    6    2      0.34      0.00
   -4    6    1     -5.24      0.00
    4    6    0      2.35      0.00
    4    6    1      1.20      0.00
    4    6    2      2.84      0.00
    4    6    3     -3.16      0.00
    4    6    4     -0.01      0.00
    4    6    5     -4.98      0.00
    4    6    6     -1.53      0.00
    4    6    7     -4.39      0.00
    4    6    8     -1.93      0.00
    4    6    9     -1.90      0.00
    4    6   10     -2.40      0.00
    4    6   11      0.52      0.00
    4    6   12     -0.95      0.00
    4    6   13      0.61      0.00
    4    6   14      0.82      0.00
    4    6   15      0.28      0.00
    4    6   16      1.78      0.00
    4    6   17      0.13      0.00
    4    6   18      1.30      0.00
    4    6   19     -0.68      0.00
    4    6   20      0.35      0.00
    4    6   21     -0.70      0.00
    4    6   22      0.53      0.00
    4    6   23     -0.64      0.00
    4    6   24      0.75      0.00
    4    6   25     -1.05      0.00
   -4    7   29      0.14      0.00
   -4    7   28      0.73      0.00
   -4    7   27      0.43      0.00
   -4    7   26      0.99      0.00
   -4    7   25      0.55      0.00
   -4    7   24      0.36      0.00
   -4    7   23     -0.06      0.00
   -4    7   22     -0.83      0.00
   -4    7   21      0.51      0.00
   -4    7   20     -1.49      0.00
   -4    7   19     -0.10      0.00
   -4    7   18     -1.85      0.00
   -4    7   17     -1.08      0.00
   -4    7   16     -1.11      0.00
   -4    7   15     -0.22      0.00
   -4    7   14      1.10      0.00
   -4    7   13      0.05      0.00
   -4    7   12      1.21      0.00
   -4    7   11      0.42      0.00
   -4    7   10     -0.32      0.00
   -4    7    9      1.73      0.00
   -4    7    8      0.09      0.00
   -4    7    7      2.52      0.00
   -4    7    6      1.15      0.00
   -4    7    5      1.83      0.00
   -4    7    4      3.10      0.00
   -4    7    3      0.83      0.00
   -4    7    2      5.44      0.00
   -4    7    1      0.41      0.00
    4    7    0     -3.49      0.00
    4    7    1     -0.21      0.00
    4    7    2      0.96      0.00
    4    7    3      0.77      0.00
    4    7    4      3.46      0.00
    4    7    5      2.40      0.00
    4    7    6      3.91      0.00
    4    7    7      2.34      0.00
    4    7    8      2.62      0.00
    4    7    9      2.06      0.00
    4    7   10      0.22      0.00
    4    7   11      1.14      0.00
    4    7   12     -0.93      0.00
    4    7   13     -0.45      0.00
    4    7   14     -0.71      0.00
    4    7   15     -1.57      0.00
    4    7   16     -0.43      0.00
    4    7   17     -1.54      0.00
    4    7   18      0.08      0.00
    4    7   19     -0.37      0.00
    4    7   20      0.34      0.00
    4    7   21      0.07      0.00
    4    7   22      0.08      0.00
    4    7   23     -0.11      0.00
   -4    8   28      0.11      0.00
   -4    8   27     -1.38      0.00
   -4    8   26     -0.91      0.00
   -4    8   25     -0.92      0.00
   -4    8   24     -0.83      0.00
   -4    8   23      0.50      0.00
   -4    8   22     -0.88      0.00
   -4    8   21      1.24      0.00
   -4    8   20     -1.04      0.00
   -4    8   19      1.34      0.00
   -4    8   18      0.54      0.00
   -4    8   17      1.58      0.00
   -4    8   16      0.67      0.00
   -4    8   15      0.31      0.00
   -4    8   14     -0.43      0.00
   -4    8   13     -1.16      0.00
   -4    8   12     -0.53      0.00
   -4    8   11      0.23      0.00
   -4    8   10     -0.72      0.00
   -4    8    9      1.49      0.00
   -4    8    8     -1.75      0.00
   -4    8    7      0.94      0.00
   -4    8    6     -2.12      0.00
   -4    8    5      0.03      0.00
   -4    8    4     -0.75      0.00
   -4    8    3     -2.74      0.00
   -4    8    2     -0.48      0.00
   -4    8    1     -3.80      0.00
    4    8    0     -1.30      0.00
    4    8    1      0.59      0.00
    4    8    2     -1.44      0.00
    4    8    3     -1.96      0.00
    4    8    4     -2.12      0.00
    4    8    5     -2.69      0.00
    4    8    6     -2.44      0.00
    4    8    7     -1.99      0.00
    4    8    8     -1.88      0.00
    4    8    9      0.08      0.00
    4    8   10     -1.25      0.00
    4    8   11      1.43      0.00
    4    8   12     -0.32      0.00
    4    8   13      1.64      0.00
    4    8   14      0.72      0.00
    4    8   15      0.97      0.00
    4    8   16      1.26      0.00
    4    8   17      0.05      0.00
    4    8   18      0.47      0.00
    4    8   19     -0.29      0.00
    4    8   20     -0.55      0.00
    4    8   21     -0.03      0.00
    4    8   22     -0.77      0.00
   -4    9   27      0.66      0.00
   -4    9   26      0.88      0.00
   -4    9   25      1.47      0.00
   -4    9   24      0.04      0.00
   -4    9   23      1.15      0.00
   -4    9   22     -0.85      0.00
   -4    9   21      1.45      0.00
   -4    9   20     -0.84      0.00
   -4    9   19      0.62      0.00
   -4    9   18     -1.41      0.00
   -4    9   17     -0.74      0.00
   -4    9   16     -1.63      0.00
   -4    9   15     -0.04      0.00
   -4    9   14      0.20      0.00
   -4    9   13      0.73      0.00
   -4    9   12      0.83      0.00
   -4    9   11      0.58      0.00
   -4    9   10     -1.22      0.00
   -4    9    9      0.68      0.00
   -4    9    8     -1.94      0.00
   -4    9    7      1.49      0.00
   -4    9    6     -1.29      0.00
   -4    9    5      0.64      0.00
   -4    9    4      0.35      0.00
   -4    9    3     -0.96      0.00
   -4    9    2      2.46      0.00
   -4    9    1      0.38      0.00
    4    9    0     -1.01      0.00
    4    9    1      1.48      0.00
    4    9    2      1.15      0.00
    4    9    3      1.07      0.00
    4    9    4      1.84      0.00
    4    9    5      0.93      0.00
    4    9    6      1.78      0.00
    4    9    7      0.45      0.00
    4    9    8     -0.19      0.00
    4    9    9      0.15      0.00
    4    9   10     -1.58      0.00
    4    9   11      0.35      0.00
    4    9   12     -1.96      0.00
    4    9   13      0.29      0.00
    4    9   14     -1.76      0.00
    4    9   15     -0.22      0.00
    4    9   16      0.02      0.00
    4    9   17     -0.34      0.00
    4    9   18      1.17      0.00
    4    9   19      0.40      0.00
    4    9   20      1.03      0.00
   -4   10   25     -0.40      0.00
   -4   10   24     -1.21      0.00
   -4   10   23      0.20      0.00
   -4   10   22     -1.46      0.00
   -4   10   21      0.25      0.00
   -4   10   20     -1.93      0.00
   -4   10   19      0.67      0.00
   -4   10   18     -0.55      0.00
   -4   10   17      1.89      0.00
   -4   10   16      0.48      0.00
   -4   10   15      1.29      0.00
   -4   10   14      0.22      0.00
   -4   10   13     -0.81      0.00
   -4   10   12     -0.25      0.00
   -4   10   11     -0.07      0.00
   -4   10   10     -0.43      0.00
   -4   10    9      2.09      0.00
   -4   10    8     -0.68      0.00
   -4   10    7      1.76      0.00
   -4   10    6     -0.81      0.00
   -4   10    5      0.37      0.00
   -4   10    4      1.06      0.00
   -4   10    3     -1.21      0.00
   -4   10    2      1.12      0.00
   -4   10    1     -0.72      0.00
    4   10    0     -1.31      0.00
    4   10    1     -1.02      0.00
    4   10    2     -1.35      0.00
    4   10    3     -0.84      0.00
    4   10    4     -0.13      0.00
    4   10    5     -1.11      0.00
    4   10    6      1.13      0.00
    4   10    7     -0.17      0.00
    4   10    8      2.02      0.00
    4   10    9      1.23      0.00
    4   10   10      1.26      0.00
    4   10   11      0.90      0.00
    4   10   12      0.07      0.00
    4   10   13      1.48      0.00
    4   10   14     -0.51      0.00
    4   10   15      0.54      0.00
    4   10   16     -0.27      0.00
    4   10   17     -1.59      0.00
    4   10   18     -0.11      0.00
    4   10   19     -1.87      0.00
   -4   11   24      0.03      0.00
   -4   11   23      0.93      0.00
   -4   11   22     -0.04      0.00
   -4   11   21      2.20      0.00
   -4   11   20      0.17      0.00
   -4   11   19      2.24      0.00
   -4   11   18     -0.62      0.00
   -4   11   17      0.28      0.00
   -4   11   16     -1.22      0.00
   -4   11   15     -1.17      0.00
   -4   11   14      0.04      0.00
   -4   11   13     -0.95      0.00
   -4   11   12      0.43      0.00
   -4   11   11      0.60      0.00
   -4   11   10     -2.26      0.00
   -4   11    9      0.91      0.00
   -4   11    8     -3.27      0.00
   -4   11    7      0.64      0.00
   -4   11    6     -1.31      0.00
   -4   11    5     -0.25      0.00
   -4   11    4      0.34      0.00
   -4   11    3     -1.65      0.00
   -4   11    2      0.05      0.00
   -4   11    1      0.14      0.00
    4   11    0      1.78      0.00
    4   11    1      1.87      0.00
    4   11    2      0.61      0.00
    4   11    3      1.05      0.00
    4   11    4     -0.93      0.00
    4   11    5     -0.44      0.00
    4   11    6     -0.96      0.00
    4   11    7     -2.35      0.00
    4   11    8     -1.84      0.00
    4   11    9     -2.33      0.00
    4   11   10     -0.42      0.00
    4   11   11     -0.97      0.00
    4   11   12      0.21      0.00
    4   11   13      0.01      0.00
    4   11   14     -0.67      0.00
    4   11   15      0.47      0.00
    4   11   16      0.97      0.00
    4   11   17      0.01      0.00
    4   11   18      1.76      0.00
   -4   12   22     -1.06      0.00
   -4   12   21     -0.19      0.00
   -4   12   20     -2.27      0.00
   -4   12   18     -1.24      0.00
   -4   12   17     -0.40      0.00
   -4   12   16      0.92      0.00
   -4   12   15     -0.33      0.00
   -4   12   14      1.77      0.00
   -4   12   13     -0.17      0.00
   -4   12   12     -0.39      0.00
   -4   12   11      2.31      0.00
   -4   12   10     -2.14      0.00
   -4   12    9      4.55      0.00
   -4   12    8     -0.50      0.00
   -4   12    7      2.48      0.00
   -4   12    6      0.73      0.00
   -4   12    5     -0.44      0.00
   -4   12    4      1.75      0.00
   -4   12    3     -0.71      0.00
   -4   12    2      1.64      0.00
   -4   12    1      1.75      0.00
    4   12    0     -0.54      0.00
    4   12    1     -2.04      0.00
    4   12    2     -0.84      0.00
    4   12    3      1.31      0.00
    4   12    4     -0.65      0.00
    4   12    5      2.56      0.00
    4   12    6      0.59      0.00
    4   12    7      3.08      0.00
    4   12    8      1.23      0.00
    4   12    9      1.90      0.00
    4   12   10     -0.03      0.00
    4   12   11     -0.94      0.00
    4   12   12     -0.25      0.00
    4   12   13     -0.23      0.00
    4   12   14     -0.32      0.00
    4   12   16     -0.07      0.00
    4   12   17     -1.48      0.00
   -4   13   20      0.67      0.00
   -4   13   19      1.07      0.00
   -4   13   18      1.43      0.00
   -4   13   17     -0.18      0.00
   -4   13   16      1.46      0.00
   -4   13   15     -1.24      0.00
   -4   13   14      0.67      0.00
   -4   13   13      0.04      0.00
   -4   13   12     -1.36      0.00
   -4   13   11      2.88      0.00
   -4   13   10     -3.54      0.00
   -4   13    9      0.87      0.00
   -4   13    8     -1.86      0.00
   -4   13    7     -2.88      0.00
   -4   13    6      2.11      0.00
   -4   13    5     -3.01      0.00
   -4   13    4      3.61      0.00
   -4   13    3     -2.32      0.00
   -4   13    2      1.34      0.00
    4   13    0      1.85      0.00
    4   13    1     -0.10      0.00
    4   13    2      0.56      0.00
    4   13    3      0.20      0.00
    4   13    4     -2.04      0.00
    4   13    5      0.43      0.00
    4   13    6     -2.67      0.00
    4   13    7     -0.13      0.00
    4   13    8     -2.69      0.00
    4   13    9      1.44      0.00
    4   13   10      0.16      0.00
    4   13   11      2.13      0.00
    4   13   12      1.16      0.00
    4   13   13      1.05      0.00
    4   13   14      0.03      0.00
    4   13   15      0.65      0.00
   -4   14   17     -1.65      0.00
   -4   14   16      0.29      0.00
   -4   14   12     -2.42      0.00
   -4   14   11      0.59      0.00
   -4   14    8      4.27      0.00
   -4   14    7     -4.51      0.00
   -4   14    6      5.67      0.00
   -4   14    5     -6.13      0.00
   -4   14    4      2.54      0.00
   -4   14    3     -5.00      0.00
   -4   14    2     -0.07      0.00
   -4   14    1     -1.24      0.00
    4   14    0     -1.18      0.00
    4   14    1     -1.01      0.00
    4   14    2     -0.57      0.00
    4   14    3      0.57      0.00
    4   14    4     -0.64      0.00
    4   14    5      1.39      0.00
    4   14    6      0.03      0.00
    4   14    8     -0.67      0.00
    4   14   13     -0.49      0.00
   -4   15   11      2.04      0.00
   -4   15   10      3.39      0.00
   -4   15    9     -2.75      0.00
   -4   15    8      6.20      0.00
   -4   15    7     -6.72      0.00
   -4   15    6      6.36      0.00
   -4   15    5     -3.12      0.00
   -4   15    4      4.83      0.00
   -4   15    3      1.34      0.00
   -4   15    2      3.13      0.00
   -4   15    1      3.48      0.00
    4   15    0     -0.35      0.00
    4   15    1      2.64      0.00
    4   15    2      0.11      0.00
    4   15    3      1.28      0.00
    4   15    4     -0.94      0.00
    4   15    8     -0.03      0.00
    4   15    9      0.96      0.00
    4   15   10      1.58      0.00
   -4   16    6      2.97      0.00
   -4   16    5     -1.99      0.00
   -4   16    4     -1.68      0.00
   -4   16    3     -1.21      0.00
   -4   16    2     -3.97      0.00
   -4   16    1     -0.89      0.00
    4   16    1     -0.24      0.00
    4   16    2     -1.77      0.00
    4   16    3      0.33      0.00
    4   16    4     -0.52      0.00
    4   16    5      0.72      0.00
   -5    0   29      0.17      0.00
   -5    0   27      0.27      0.00
   -5    0   25     -0.48      0.00
   -5    0   23     -1.10      0.00
   -5    0   21     -1.00      0.00
   -5    0   19     -0.90      0.00
   -5    0   17     -2.46      0.00
   -5    0   15     -3.14      0.00
   -5    0   13     -0.52      0.00
   -5    0   11      4.25      0.00
   -5    0    9      7.80      0.00
   -5    0    7      6.10      0.00
   -5    0    5      5.24      0.00
   -5    0    3      6.07      0.00
   -5    0    1      7.86      0.00
    5    0    1     14.38      0.00
    5    0    3     14.27      0.00
    5    0    5      6.62      0.00
    5    0    7      0.22      0.00
    5    0    9     -4.11      0.00
    5    0   11     -2.82      0.00
    5    0   13      0.86      0.00
    5    0   15      2.67      0.00
    5    0   17      2.40      0.00
    5    0   19      0.40      0.00
    5    0   21     -0.11      0.00
    5    0   23     -0.15      0.00
    5    0   25     -0.48      0.00
    5    0   27     -0.27      0.00
   -5    1   32     -0.94      0.00
   -5    1   30      0.09      0.00
   -5    1   29     -1.83      0.00
   -5    1   28      0.07      0.00
   -5    1   27     -2.23      0.00
   -5    1   26      0.15      0.00
   -5    1   25     -2.33      0.00
   -5    1   24      0.73      0.00
   -5    1   23     -1.92      0.00
   -5    1   22      0.94      0.00
   -5    1   21     -1.37      0.00
   -5    1   20      0.74      0.00
   -5    1   19     -0.79      0.00
   -5    1   18      1.50      0.00
   -5    1   17     -0.33      0.00
   -5    1   16      3.16      0.00
   -5    1   15      0.62      0.00
   -5    1   14      2.05      0.00
   -5    1   13      2.22      0.00
   -5    1   12     -1.60      0.00
   -5    1   11      2.82      0.00
   -5    1   10     -5.94      0.00
   -5    1    9      1.79      0.00
   -5    1    8     -6.60      0.00
   -5    1    7      1.06      0.00
   -5    1    6     -4.76      0.00
   -5    1    5      1.16      0.00
   -5    1    4     -5.95      0.00
   -5    1    3      0.84      0.00
   -5    1    2     -7.26      0.00
   -5    1    1      1.20      0.00
    5    1    0    -11.93      0.00
    5    1    1     -1.65      0.00
    5    1    2    -15.89      0.00
    5    1    3     -0.08      0.00
    5    1    4    -10.22      0.00
    5    1    5      1.64      0.00
    5    1    6     -2.94      0.00
    5    1    7      1.77      0.00
    5    1    8      2.48      0.00
    5    1    9      0.81      0.00
    5    1   10      4.31      0.00
    5    1   11     -0.14      0.00
    5    1   12      1.16      0.00
    5    1   13     -0.15      0.00
    5    1   14     -1.45      0.00
    5    1   15      0.07      0.00
    5    1   16     -2.35      0.00
    5    1   17      0.24      0.00
    5    1   18     -1.11      0.00
    5    1   19      0.26      0.00
    5    1   20      0.13      0.00
    5    1   21     -0.21      0.00
    5    1   22     -0.04      0.00
    5    1   23     -0.28      0.00
    5    1   24      0.28      0.00
    5    1   25      0.16      0.00
    5    1   26      0.26      0.00
    5    1   27      0.24      0.00
   -5    2   31     -0.50      0.00
   -5    2   30      1.81      0.00
   -5    2   29     -1.11      0.00
   -5    2   28      2.21      0.00
   -5    2   27     -1.00      0.00
   -5    2   26      2.72      0.00
   -5    2   25     -1.06      0.00
   -5    2   24      2.61      0.00
   -5    2   23     -0.98      0.00
   -5    2   22      2.10      0.00
   -5    2   21     -0.90      0.00
   -5    2   20      1.35      0.00
   -5    2   19     -0.96      0.00
   -5    2   18      0.54      0.00
   -5    2   17     -2.49      0.00
   -5    2   16     -0.44      0.00
   -5    2   15     -2.82      0.00
   -5    2   14     -2.69      0.00
   -5    2   13     -0.19      0.00
   -5    2   12     -4.67      0.00
   -5    2   11      3.07      0.00
   -5    2   10     -3.98      0.00
   -5    2    9      5.03      0.00
   -5    2    8     -2.40      0.00
   -5    2    7      3.68      0.00
   -5    2    6     -2.69      0.00
   -5    2    5      3.81      0.00
   -5    2    4     -2.72      0.00
   -5    2    3      6.23      0.00
   -5    2    2     -1.79      0.00
   -5    2    1      9.69      0.00
    5    2    0      1.83      0.00
    5    2    1     14.71      0.00
    5    2    2      0.19      0.00
    5    2    3     12.48      0.00
    5    2    4     -2.99      0.00
    5    2    5      5.32      0.00
    5    2    6     -3.92      0.00
    5    2    7      0.01      0.00
    5    2    8     -2.43      0.00
    5    2    9     -4.09      0.00
    5    2   10     -0.12      0.00
    5    2   11     -3.43      0.00
    5    2   12      0.74      0.00
    5    2   13     -0.69      0.00
    5    2   14      0.42      0.00
    5    2   15      0.85      0.00
    5    2   16      0.28      0.00
    5    2   17      1.16      0.00
    5    2   18      0.01      0.00
    5    2   19      0.10      0.00
    5    2   20      0.40      0.00
    5    2   21      0.11      0.00
    5    2   22      0.94      0.00
    5    2   23      0.07      0.00
    5    2   24      0.29      0.00
    5    2   25     -0.25      0.00
    5    2   26     -0.29      0.00
    5    2   27      0.13      0.00
   -5    3   31     -1.43      0.00
   -5    3   30      1.48      0.00
   -5    3   29     -1.82      0.00
   -5    3   28      2.26      0.00
   -5    3   27     -2.03      0.00
   -5    3   26      2.64      0.00
   -5    3   25     -2.11      0.00
   -5    3   24      2.10      0.00
   -5    3   23     -1.77      0.00
   -5    3   22      1.55      0.00
   -5    3   21     -1.36      0.00
   -5    3   20      1.07      0.00
   -5    3   19     -0.56      0.00
   -5    3   18      1.47      0.00
   -5    3   17      0.32      0.00
   -5    3   16      2.71      0.00
   -5    3   15      2.22      0.00
   -5    3   14      1.22      0.00
   -5    3   13      4.79      0.00
   -5    3   12     -1.32      0.00
   -5    3   11      4.99      0.00
   -5    3   10     -2.90      0.00
   -5    3    9      2.99      0.00
   -5    3    8     -2.49      0.00
   -5    3    7      2.65      0.00
   -5    3    6     -1.02      0.00
   -5    3    5      4.05      0.00
   -5    3    4     -2.18      0.00
   -5    3    3      3.59      0.00
   -5    3    2     -5.13      0.00
   -5    3    1      2.31      0.00
    5    3    0    -10.10      0.00
    5    3    1     -0.53      0.00
    5    3    2    -11.54      0.00
    5    3    3      3.02      0.00
    5    3    4     -6.40      0.00
    5    3    5      5.16      0.00
    5    3    6     -2.01      0.00
    5    3    7      4.34      0.00
    5    3    8      2.09      0.00
    5    3    9      1.54      0.00
    5    3   10      4.37      0.00
    5    3   11     -0.82      0.00
    5    3   12      2.61      0.00
    5    3   13     -0.98      0.00
    5    3   14      0.77      0.00
    5    3   15     -1.00      0.00
    5    3   16     -0.58      0.00
    5    3   17     -0.87      0.00
    5    3   18     -0.56      0.00
    5    3   19     -0.58      0.00
    5    3   20     -0.25      0.00
    5    3   21     -1.13      0.00
    5    3   22     -0.39      0.00
    5    3   23     -0.85      0.00
    5    3   24      0.19      0.00
    5    3   25      0.14      0.00
    5    3   26      0.10      0.00
   -5    4   31     -1.04      0.00
   -5    4   30      2.48      0.00
   -5    4   29     -2.21      0.00
   -5    4   28      2.53      0.00
   -5    4   27     -3.39      0.00
   -5    4   26      2.13      0.00
   -5    4   24      1.44      0.00
   -5    4   23     -1.89      0.00
   -5    4   22      1.15      0.00
   -5    4   21     -1.14      0.00
   -5    4   20      0.83      0.00
   -5    4   19     -0.32      0.00
   -5    4   18      0.22      0.00
   -5    4   17     -1.11      0.00
   -5    4   16     -1.10      0.00
   -5    4   15     -1.37      0.00
   -5    4   14     -3.76      0.00
   -5    4   13      0.44      0.00
   -5    4   12     -4.93      0.00
   -5    4   11      1.43      0.00
   -5    4   10     -3.14      0.00
   -5    4    9      1.48      0.00
   -5    4    8     -1.45      0.00
   -5    4    7      0.26      0.00
   -5    4    6     -2.53      0.00
   -5    4    5     -0.53      0.00
   -5    4    4     -4.20      0.00
   -5    4    3      0.74      0.00
   -5    4    2     -3.88      0.00
   -5    4    1      4.48      0.00
    5    4    0      2.04      0.00
    5    4    1      8.01      0.00
    5    4    2     -1.15      0.00
    5    4    3      5.73      0.00
    5    4    4     -4.02      0.00
    5    4    5      2.22      0.00
    5    4    6     -4.88      0.00
    5    4    7     -0.26      0.00
    5    4    8     -3.55      0.00
    5    4    9     -3.54      0.00
    5    4   10     -0.55      0.00
    5    4   11     -3.43      0.00
    5    4   12      0.86      0.00
    5    4   13     -1.35      0.00
    5    4   14      0.97      0.00
    5    4   15      0.33      0.00
    5    4   16      1.24      0.00
    5    4   17      1.16      0.00
    5    4   18      0.56      0.00
    5    4   19      0.72      0.00
    5    4   20      0.38      0.00
    5    4   21      0.66      0.00
    5    4   22      0.60      0.00
    5    4   23      0.19      0.00
    5    4   24     -0.20      0.00
    5    4   25     -0.18      0.00
    5    4   26     -0.33      0.00
   -5    5   30      1.50      0.00
   -5    5   29     -3.03      0.00
   -5    5   28      2.42      0.00
   -5    5   27     -2.39      0.00
   -5    5   26      2.76      0.00
   -5    5   25     -1.26      0.00
   -5    5   24      1.34      0.00
   -5    5   23     -0.83      0.00
   -5    5   22      0.57      0.00
   -5    5   21     -1.12      0.00
   -5    5   20     -0.23      0.00
   -5    5   19     -1.19      0.00
   -5    5   18     -0.94      0.00
   -5    5   17     -0.73      0.00
   -5    5   16     -0.07      0.00
   -5    5   15      1.49      0.00
   -5    5   14     -0.35      0.00
   -5    5   13      3.85      0.00
   -5    5   12     -0.82      0.00
   -5    5   11      3.38      0.00
   -5    5   10     -0.45      0.00
   -5    5    9      1.52      0.00
   -5    5    8     -0.02      0.00
   -5    5    7      0.92      0.00
   -5    5    6      0.66      0.00
   -5    5    5      2.52      0.00
   -5    5    4      0.53      0.00
   -5    5    3      4.30      0.00
   -5    5    2     -1.33      0.00
   -5    5    1      3.63      0.00
    5    5    0     -4.75      0.00
    5    5    1     -0.70      0.00
    5    5    2     -4.86      0.00
    5    5    3      2.05      0.00
    5    5    4     -1.73      0.00
    5    5    5      3.71      0.00
    5    5    6     -0.04      0.00
    5    5    7      4.49      0.00
    5    5    8      2.20      0.00
    5    5    9      2.63      0.00
    5    5   10      3.26      0.00
    5    5   11     -0.01      0.00
    5    5   12      1.35      0.00
    5    5   13     -0.52      0.00
    5    5   14     -0.63      0.00
    5    5   15     -0.65      0.00
    5    5   16     -1.78      0.00
    5    5   17     -0.18      0.00
    5    5   18     -1.46      0.00
    5    5   19      0.71      0.00
    5    5   20     -0.99      0.00
    5    5   21      0.43      0.00
    5    5   22     -0.75      0.00
    5    5   23      0.52      0.00
    5    5   24     -0.16      0.00
    5    5   25      0.86      0.00
   -5    6   28      1.47      0.00
   -5    6   27     -1.54      0.00
   -5    6   26      0.26      0.00
   -5    6   25     -0.71      0.00
   -5    6   24     -0.13      0.00
   -5    6   23      0.12      0.00
   -5    6   22      0.73      0.00
   -5    6   21     -0.19      0.00
   -5    6   20      1.47      0.00
   -5    6   19      0.96      0.00
   -5    6   18      1.84      0.00
   -5    6   17      1.45      0.00
   -5    6   16      0.94      0.00
   -5    6   15      0.95      0.00
   -5    6   14     -1.62      0.00
   -5    6   13      0.94      0.00
   -5    6   12     -2.73      0.00
   -5    6   11      0.21      0.00
   -5    6   10     -2.00      0.00
   -5    6    9     -0.65      0.00
   -5    6    8     -1.14      0.00
   -5    6    7     -1.20      0.00
   -5    6    6     -1.09      0.00
   -5    6    5     -1.03      0.00
   -5    6    4     -3.10      0.00
   -5    6    3     -0.08      0.00
   -5    6    2     -4.35      0.00
   -5    6    1      2.00      0.00
    5    6    0      1.92      0.00
    5    6    1      3.69      0.00
    5    6    2     -1.01      0.00
    5    6    3      1.93      0.00
    5    6    4     -2.36      0.00
    5    6    5     -0.18      0.00
    5    6    6     -3.91      0.00
    5    6    7     -1.43      0.00
    5    6    8     -3.98      0.00
    5    6    9     -2.58      0.00
    5    6   10     -1.24      0.00
    5    6   11     -1.55      0.00
    5    6   12      0.49      0.00
    5    6   13      0.41      0.00
    5    6   14      0.42      0.00
    5    6   15      1.75      0.00
    5    6   16      0.02      0.00
    5    6   17      1.82      0.00
    5    6   18     -0.92      0.00
    5    6   19      1.16      0.00
    5    6   20     -1.11      0.00
    5    6   21      0.98      0.00
    5    6   22     -0.75      0.00
    5    6   23      0.46      0.00
    5    6   24     -1.11      0.00
   -5    7   26      0.46      0.00
   -5    7   25      1.42      0.00
   -5    7   24     -0.28      0.00
   -5    7   23      0.12      0.00
   -5    7   22      0.56      0.00
   -5    7   21     -1.09      0.00
   -5    7   20      0.75      0.00
   -5    7   19     -1.51      0.00
   -5    7   18     -0.82      0.00
   -5    7   17     -1.63      0.00
   -5    7   16     -1.05      0.00
   -5    7   15     -0.22      0.00
   -5    7   14     -0.80      0.00
   -5    7   13      1.41      0.00
   -5    7   12     -0.49      0.00
   -5    7   11      1.34      0.00
   -5    7   10      0.41      0.00
   -5    7    9      0.93      0.00
   -5    7    8      1.73      0.00
   -5    7    7      0.35      0.00
   -5    7    6      2.26      0.00
   -5    7    5      1.10      0.00
   -5    7    4      1.34      0.00
   -5    7    3      3.77      0.00
   -5    7    2      0.41      0.00
   -5    7    1      3.30      0.00
    5    7    0     -1.06      0.00
    5    7    1     -0.21      0.00
    5    7    2     -1.56      0.00
    5    7    3      1.09      0.00
    5    7    4      0.13      0.00
    5    7    5      2.26      0.00
    5    7    6      1.49      0.00
    5    7    7      3.59      0.00
    5    7    8      2.09      0.00
    5    7    9      2.24      0.00
    5    7   10      1.72      0.00
    5    7   11     -0.35      0.00
    5    7   12      0.45      0.00
    5    7   13     -1.18      0.00
    5    7   14     -0.81      0.00
    5    7   15     -0.68      0.00
    5    7   16     -1.36      0.00
    5    7   17      0.07      0.00
    5    7   18     -0.82      0.00
    5    7   19      0.54      0.00
    5    7   20     -0.45      0.00
    5    7   21      0.40      0.00
    5    7   22     -0.10      0.00
    5    7   23      0.70      0.00
   -5    8   25     -0.02      0.00
   -5    8   24     -0.76      0.00
   -5    8   23     -0.22      0.00
   -5    8   22      0.95      0.00
   -5    8   21     -1.48      0.00
   -5    8   20      1.28      0.00
   -5    8   19     -0.59      0.00
   -5    8   18      1.33      0.00
   -5    8   17      0.59      0.00
   -5    8   16      0.94      0.00
   -5    8   15      0.32      0.00
   -5    8   14     -0.52      0.00
   -5    8   13      0.18      0.00
   -5    8   12     -0.88      0.00
   -5    8   11      0.19      0.00
   -5    8   10     -0.06      0.00
   -5    8    9     -0.72      0.00
   -5    8    8      0.61      0.00
   -5    8    7     -2.30      0.00
   -5    8    6      0.80      0.00
   -5    8    5     -1.77      0.00
   -5    8    4     -1.69      0.00
   -5    8    3     -0.68      0.00
   -5    8    2     -3.72      0.00
   -5    8    1     -0.70      0.00
    5    8    0      1.73      0.00
    5    8    1      0.23      0.00
    5    8    2      0.13      0.00
    5    8    3      0.12      0.00
    5    8    4     -0.59      0.00
    5    8    5     -1.51      0.00
    5    8    6     -2.04      0.00
    5    8    7     -2.10      0.00
    5    8    8     -2.04      0.00
    5    8    9     -1.57      0.00
    5    8   10     -0.21      0.00
    5    8   11     -0.89      0.00
    5    8   12      1.67      0.00
    5    8   13     -0.19      0.00
    5    8   14      1.72      0.00
    5    8   15      0.60      0.00
    5    8   16      0.64      0.00
    5    8   17      0.52      0.00
    5    8   18      0.14      0.00
    5    8   19     -0.15      0.00
    5    8   20      0.14      0.00
    5    8   21     -0.61      0.00
    5    8   22      0.05      0.00
   -5    9   24      0.25      0.00
   -5    9   23     -0.68      0.00
   -5    9   22      1.08      0.00
   -5    9   21     -1.49      0.00
   -5    9   20      1.36      0.00
   -5    9   19     -1.46      0.00
   -5    9   18     -0.13      0.00
   -5    9   17     -1.53      0.00
   -5    9   16     -0.51      0.00
   -5    9   15     -0.46      0.00
   -5    9   14     -0.10      0.00
   -5    9   13      0.97      0.00
   -5    9   12     -0.20      0.00
   -5    9   11      0.36      0.00
   -5    9   10     -0.39      0.00
   -5    9    9     -1.06      0.00
   -5    9    8      0.86      0.00
   -5    9    7     -1.72      0.00
   -5    9    6      1.40      0.00
   -5    9    5     -0.29      0.00
   -5    9    4     -0.41      0.00
   -5    9    3      2.63      0.00
   -5    9    2     -0.26      0.00
   -5    9    1      2.18      0.00
    5    9    0      0.51      0.00
    5    9    1     -0.44      0.00
    5    9    2     -0.16      0.00
    5    9    3      0.10      0.00
    5    9    4      0.59      0.00
    5    9    5      1.20      0.00
    5    9    6      1.41      0.00
    5    9    7      1.31      0.00
    5    9    8      0.65      0.00
    5    9    9      0.47      0.00
    5    9   10      0.03      0.00
    5    9   11     -0.99      0.00
    5    9   12      0.20      0.00
    5    9   13     -2.24      0.00
    5    9   14     -0.01      0.00
    5    9   15     -0.96      0.00
    5    9   16     -0.51      0.00
    5    9   17      0.35      0.00
    5    9   18     -0.21      0.00
    5    9   19      0.28      0.00
   -5   10   22      0.94      0.00
   -5   10   21     -2.05      0.00
   -5   10   20      1.16      0.00
   -5   10   19     -1.09      0.00
   -5   10   18      1.63      0.00
   -5   10   17      0.53      0.00
   -5   10   16      1.48      0.00
   -5   10   15      0.92      0.00
   -5   10   14     -0.27      0.00
   -5   10   13      0.54      0.00
   -5   10   12     -0.98      0.00
   -5   10   11      0.29      0.00
   -5   10   10      0.82      0.00
   -5   10    9     -0.07      0.00
   -5   10    8      2.27      0.00
   -5   10    7     -1.15      0.00
   -5   10    6      1.55      0.00
   -5   10    5      0.11      0.00
   -5   10    4     -1.11      0.00
   -5   10    3      1.40      0.00
   -5   10    2     -1.76      0.00
   -5   10    1     -0.40      0.00
    5   10    0     -0.05      0.00
    5   10    1     -0.87      0.00
    5   10    2     -0.31      0.00
    5   10    3     -0.35      0.00
    5   10    4     -0.77      0.00
    5   10    5     -0.34      0.00
    5   10    6     -0.73      0.00
    5   10    7      0.92      0.00
    5   10    8      0.11      0.00
    5   10    9      1.94      0.00
    5   10   10     -0.09      0.00
    5   10   11      1.28      0.00
    5   10   12      1.34      0.00
    5   10   13      0.11      0.00
    5   10   14      1.48      0.00
    5   10   15      0.11      0.00
    5   10   16     -0.74      0.00
    5   10   17      0.70      0.00
    5   10   18     -1.31      0.00
   -5   11   20      2.67      0.00
   -5   11   19     -0.28      0.00
   -5   11   18      0.86      0.00
   -5   11   17     -1.00      0.00
   -5   11   16     -1.04      0.00
   -5   11   15     -0.53      0.00
   -5   11   14     -1.40      0.00
   -5   11   13      0.48      0.00
   -5   11   12      0.09      0.00
   -5   11   11     -0.89      0.00
   -5   11   10      1.02      0.00
   -5   11    9     -3.24      0.00
   -5   11    8      1.40      0.00
   -5   11    7     -3.13      0.00
   -5   11    6      1.18      0.00
   -5   11    5     -0.58      0.00
   -5   11    4     -0.88      0.00
   -5   11    3      1.04      0.00
   -5   11    2     -0.29      0.00
   -5   11    1     -0.67      0.00
    5   11    0      1.78      0.00
    5   11    1      0.90      0.00
    5   11    2      1.69      0.00
    5   11    3     -0.35      0.00
    5   11    4      1.00      0.00
    5   11    5     -0.81      0.00
    5   11    6     -0.95      0.00
    5   11    7     -2.07      0.00
    5   11    8     -2.85      0.00
    5   11    9     -0.68      0.00
    5   11   10     -2.69      0.00
    5   11   11      0.40      0.00
    5   11   12     -1.13      0.00
    5   11   13     -1.18      0.00
    5   11   14      0.28      0.00
    5   11   15      0.02      0.00
    5   11   16     -0.11      0.00
    5   11   17      1.51      0.00
    5   11   18     -0.81      0.00
   -5   12   21     -2.38      0.00
   -5   12   20     -1.14      0.00
   -5   12   19     -2.11      0.00
   -5   12   18     -0.79      0.00
   -5   12   17     -0.14      0.00
   -5   12   16     -0.19      0.00
   -5   12   15      1.49      0.00
   -5   12   14     -0.04      0.00
   -5   12   13      0.25      0.00
   -5   12   12      1.08      0.00
   -5   12   11     -2.31      0.00
   -5   12   10      3.56      0.00
   -5   12    9     -2.12      0.00
   -5   12    8      4.10      0.00
   -5   12    7     -1.35      0.00
   -5   12    6      1.72      0.00
   -5   12    5      0.03      0.00
   -5   12    4     -0.83      0.00
   -5   12    3      1.18      0.00
   -5   12    2      0.32      0.00
   -5   12    1     -0.52      0.00
    5   12    0     -2.10      0.00
    5   12    1     -1.83      0.00
    5   12    2      0.02      0.00
    5   12    3     -2.00      0.00
    5   12    4      2.18      0.00
    5   12    5     -0.77      0.00
    5   12    6      4.14      0.00
    5   12    7      1.37      0.00
    5   12    8      3.69      0.00
    5   12    9      1.71      0.00
    5   12   10     -0.27      0.00
    5   12   11      1.18      0.00
    5   12   12     -0.30      0.00
    5   12   13     -0.12      0.00
    5   12   14      0.44      0.00
    5   12   15     -0.80      0.00
    5   12   16     -1.01      0.00
   -5   13   18      0.92      0.00
   -5   13   17      1.51      0.00
   -5   13   16     -0.57      0.00
   -5   13   15      0.92      0.00
   -5   13   14     -0.76      0.00
   -5   13   13     -0.24      0.00
   -5   13   12      2.17      0.00
   -5   13   11     -2.05      0.00
   -5   13   10      2.79      0.00
   -5   13    9     -2.61      0.00
   -5   13    8      0.31      0.00
   -5   13    7     -0.77      0.00
   -5   13    6     -0.62      0.00
   -5   13    5      1.98      0.00
   -5   13    4     -1.35      0.00
   -5   13    3      2.09      0.00
   -5   13    2     -0.89      0.00
   -5   13    1     -1.45      0.00
    5   13    0      0.46      0.00
    5   13    1      1.99      0.00
    5   13    2      1.09      0.00
    5   13    3     -0.85      0.00
    5   13    4      1.26      0.00
    5   13    5     -3.49      0.00
    5   13    6      0.00      0.00
    5   13    8      0.11      0.00
    5   13    9     -1.76      0.00
    5   13   10      0.68      0.00
    5   13   11      1.22      0.00
    5   13   12      0.45      0.00
    5   13   13      0.13      0.00
    5   13   14      1.11      0.00
   -5   14   15      0.70      0.00
   -5   14   14     -1.33      0.00
   -5   14   13     -0.86      0.00
   -5   14   12     -0.45      0.00
   -5   14   11     -2.79      0.00
   -5   14   10     -0.57      0.00
   -5   14    9      0.14      0.00
   -5   14    8     -1.96      0.00
   -5   14    7      2.26      0.00
   -5   14    6     -3.50      0.00
   -5   14    5      1.32      0.00
   -5   14    4     -4.60      0.00
   -5   14    3      0.40      0.00
   -5   14    2     -2.12      0.00
   -5   14    1     -0.59      0.00
    5   14    0     -1.65      0.00
    5   14    1     -0.57      0.00
    5   14    2     -1.17      0.00
    5   14    3     -0.54      0.00
    5   14    4      0.96      0.00
    5   14   10     -1.04      0.00
    5   14   11     -1.26      0.00
    5   14   12     -1.02      0.00
   -5   15    9      4.08      0.00
   -5   15    8     -2.60      0.00
   -5   15    7      4.19      0.00
   -5   15    6     -1.74      0.00
   -5   15    5      4.12      0.00
   -5   15    4      0.41      0.00
   -5   15    3      4.18      0.00
   -5   15    2      1.84      0.00
   -5   15    1      1.23      0.00
    5   15    0      1.89      0.00
    5   15    1      0.96      0.00
    5   15    2      0.85      0.00
    5   15    3      0.20      0.00
    5   15    4     -0.02      0.00
    5   15    5     -0.91      0.00
    5   15    8      0.29      0.00
    5   15    9      0.55      0.00
   -6    0   32      1.09      0.00
   -6    0   30      1.17      0.00
   -6    0   28      1.98      0.00
   -6    0   26      0.87      0.00
   -6    0   24     -1.34      0.00
   -6    0   22     -2.18      0.00
   -6    0   20     -1.14      0.00
   -6    0   18     -1.35      0.00
   -6    0   16     -3.18      0.00
   -6    0   14     -2.37      0.00
   -6    0   12      1.80      0.00
   -6    0   10      6.58      0.00
   -6    0    8      7.41      0.00
   -6    0    6      5.42      0.00
   -6    0    4      2.78      0.00
   -6    0    2      2.53      0.00
    6    0    0      9.02      0.00
    6    0    2     12.13      0.00
    6    0    4      8.39      0.00
    6    0    6      3.84      0.00
    6    0    8     -1.72      0.00
    6    0   10     -3.40      0.00
    6    0   12     -0.77      0.00
    6    0   14      1.78      0.00
    6    0   16      2.47      0.00
    6    0   18      0.68      0.00
    6    0   20     -0.22      0.00
    6    0   22     -0.30      0.00
    6    0   24     -0.55      0.00
    6    0   26     -0.23      0.00
   -6    1   29     -1.05      0.00
   -6    1   28     -1.82      0.00
   -6    1   27     -1.16      0.00
   -6    1   26     -2.59      0.00
   -6    1   25      0.46      0.00
   -6    1   24     -2.54      0.00
   -6    1   23      1.89      0.00
   -6    1   22     -1.87      0.00
   -6    1   21      1.56      0.00
   -6    1   20     -0.76      0.00
   -6    1   19      0.74      0.00
   -6    1   18      0.16      0.00
   -6    1   17      2.33      0.00
   -6    1   16      1.01      0.00
   -6    1   15      3.34      0.00
   -6    1   14      2.38      0.00
   -6    1   13      0.87      0.00
   -6    1   12      2.92      0.00
   -6    1   11     -3.91      0.00
   -6    1   10      1.89      0.00
   -6    1    9     -7.14      0.00
   -6    1    8      0.84      0.00
   -6    1    7     -6.47      0.00
   -6    1    6      0.51      0.00
   -6    1    5     -4.54      0.00
   -6    1    4      0.42      0.00
   -6    1    3     -2.63      0.00
   -6    1    2      1.05      0.00
   -6    1    1     -5.98      0.00
    6    1    0     -1.60      0.00
    6    1    1    -11.65      0.00
    6    1    2     -0.37      0.00
    6    1    3    -10.15      0.00
    6    1    4      1.19      0.00
    6    1    5     -6.08      0.00
    6    1    6      1.55      0.00
    6    1    7     -1.20      0.00
    6    1    8      0.80      0.00
    6    1    9      3.15      0.00
    6    1   10     -0.45      0.00
    6    1   11      2.38      0.00
    6    1   12     -0.88      0.00
    6    1   13     -0.14      0.00
    6    1   14     -0.54      0.00
    6    1   15     -1.94      0.00
    6    1   16      0.08      0.00
    6    1   17     -1.44      0.00
    6    1   18      0.54      0.00
    6    1   19     -0.09      0.00
    6    1   20      0.09      0.00
    6    1   21     -0.07      0.00
    6    1   22     -0.46      0.00
    6    1   23      0.22      0.00
    6    1   24     -0.20      0.00
    6    1   25      0.18      0.00
    6    1   26      0.11      0.00
   -6    2   31      0.49      0.00
   -6    2   29      1.29      0.00
   -6    2   28     -0.56      0.00
   -6    2   27      2.70      0.00
   -6    2   26     -1.05      0.00
   -6    2   25      3.45      0.00
   -6    2   24     -1.75      0.00
   -6    2   23      3.11      0.00
   -6    2   22     -1.74      0.00
   -6    2   21      1.94      0.00
   -6    2   20     -0.56      0.00
   -6    2   19      0.40      0.00
   -6    2   18     -0.99      0.00
   -6    2   17     -0.66      0.00
   -6    2   16     -3.06      0.00
   -6    2   15     -2.62      0.00
   -6    2   14     -2.65      0.00
   -6    2   13     -4.82      0.00
   -6    2   12      0.51      0.00
   -6    2   11     -4.48      0.00
   -6    2   10      4.53      0.00
   -6    2    9     -2.56      0.00
   -6    2    8      5.91      0.00
   -6    2    7     -1.50      0.00
   -6    2    6      4.89      0.00
   -6    2    5     -0.95      0.00
   -6    2    4      3.47      0.00
   -6    2    3     -0.90      0.00
   -6    2    2      4.30      0.00
   -6    2    1     -1.83      0.00
    6    2    0      9.41      0.00
    6    2    1      1.19      0.00
    6    2    2     10.50      0.00
    6    2    3     -1.13      0.00
    6    2    4      7.21      0.00
    6    2    5     -2.39      0.00
    6    2    6      3.98      0.00
    6    2    7     -2.07      0.00
    6    2    8     -1.10      0.00
    6    2    9     -0.30      0.00
    6    2   10     -3.30      0.00
    6    2   11      1.22      0.00
    6    2   12     -1.89      0.00
    6    2   13      1.32      0.00
    6    2   14     -0.09      0.00
    6    2   15      0.81      0.00
    6    2   16      1.08      0.00
    6    2   17     -0.18      0.00
    6    2   18      0.58      0.00
    6    2   19     -0.29      0.00
    6    2   20      0.53      0.00
    6    2   21      0.74      0.00
    6    2   22      0.41      0.00
    6    2   23      0.77      0.00
    6    2   24     -0.09      0.00
    6    2   25     -0.08      0.00
    6    2   26      0.29      0.00
   -6    3   31      1.41      0.00
   -6    3   30     -0.67      0.00
   -6    3   29      2.44      0.00
   -6    3   28     -1.51      0.00
   -6    3   27      3.12      0.00
   -6    3   26     -2.39      0.00
   -6    3   25      2.93      0.00
   -6    3   24     -2.46      0.00
   -6    3   23      2.28      0.00
   -6    3   22     -2.10      0.00
   -6    3   21      1.00      0.00
   -6    3   20     -1.04      0.00
   -6    3   19     -0.13      0.00
   -6    3   18     -0.19      0.00
   -6    3   17      1.40      0.00
   -6    3   16      1.06      0.00
   -6    3   15      2.54      0.00
   -6    3   14      4.02      0.00
   -6    3   13      1.27      0.00
   -6    3   12      5.52      0.00
   -6    3   11     -1.40      0.00
   -6    3   10      4.05      0.00
   -6    3    9     -3.66      0.00
   -6    3    8      2.32      0.00
   -6    3    7     -3.29      0.00
   -6    3    6      1.59      0.00
   -6    3    5     -2.01      0.00
   -6    3    4      1.23      0.00
   -6    3    3     -2.01      0.00
   -6    3    2      1.70      0.00
   -6    3    1     -5.84      0.00
    6    3    0     -1.69      0.00
    6    3    1     -8.93      0.00
    6    3    2      0.14      0.00
    6    3    3     -6.93      0.00
    6    3    4      1.87      0.00
    6    3    5     -4.86      0.00
    6    3    6      2.76      0.00
    6    3    7     -1.25      0.00
    6    3    8      2.09      0.00
    6    3    9      2.98      0.00
    6    3   10     -0.08      0.00
    6    3   11      3.18      0.00
    6    3   12     -1.24      0.00
    6    3   13      1.83      0.00
    6    3   14     -1.56      0.00
    6    3   15      0.14      0.00
    6    3   16     -1.04      0.00
    6    3   17     -0.64      0.00
    6    3   18      0.04      0.00
    6    3   19     -0.76      0.00
    6    3   20     -0.41      0.00
    6    3   21     -0.90      0.00
    6    3   22     -1.04      0.00
    6    3   23      0.02      0.00
    6    3   24     -0.24      0.00
    6    3   25      0.25      0.00
   -6    4   30     -2.17      0.00
   -6    4   29      1.86      0.00
   -6    4   28     -3.72      0.00
   -6    4   27      1.82      0.00
   -6    4   26     -3.90      0.00
   -6    4   25      1.32      0.00
   -6    4   23      1.18      0.00
   -6    4   22     -1.53      0.00
   -6    4   21      1.16      0.00
   -6    4   20      0.22      0.00
   -6    4   19      0.89      0.00
   -6    4   18      0.51      0.00
   -6    4   17      0.71      0.00
   -6    4   16     -0.93      0.00
   -6    4   15     -1.43      0.00
   -6    4   14     -0.94      0.00
   -6    4   13     -4.26      0.00
   -6    4   12      0.08      0.00
   -6    4   11     -4.28      0.00
   -6    4   10      1.68      0.00
   -6    4    9     -2.51      0.00
   -6    4    8      2.00      0.00
   -6    4    7     -1.30      0.00
   -6    4    6      0.59      0.00
   -6    4    5     -1.30      0.00
   -6    4    4     -0.16      0.00
   -6    4    3     -2.15      0.00
   -6    4    2      2.12      0.00
   -6    4    1     -2.37      0.00
    6    4    0      6.01      0.00
    6    4    1      0.99      0.00
    6    4    2      5.70      0.00
    6    4    3     -0.46      0.00
    6    4    4      3.75      0.00
    6    4    5     -2.05      0.00
    6    4    6      2.02      0.00
    6    4    7     -3.56      0.00
    6    4    8     -1.88      0.00
    6    4    9     -2.30      0.00
    6    4   10     -3.32      0.00
    6    4   11     -0.12      0.00
    6    4   12     -2.01      0.00
    6    4   13      0.98      0.00
    6    4   14     -0.53      0.00
    6    4   15      1.49      0.00
    6    4   16      0.64      0.00
    6    4   17      0.45      0.00
    6    4   18      0.87      0.00
    6    4   19     -0.34      0.00
    6    4   20      1.17      0.00
    6    4   21      0.39      0.00
    6    4   22      0.50      0.00
    6    4   23      0.33      0.00
    6    4   24     -0.50      0.00
    6    4   25     -0.29      0.00
   -6    5   30     -2.65      0.00
   -6    5   29      2.16      0.00
   -6    5   28     -2.36      0.00
   -6    5   27      3.09      0.00
   -6    5   26     -1.07      0.00
   -6    5   25      2.00      0.00
   -6    5   24     -0.38      0.00
   -6    5   23      1.14      0.00
   -6    5   22     -0.95      0.00
   -6    5   21      0.43      0.00
   -6    5   20     -1.36      0.00
   -6    5   19     -1.08      0.00
   -6    5   18     -1.75      0.00
   -6    5   17     -0.88      0.00
   -6    5   16     -1.02      0.00
   -6    5   15     -0.36      0.00
   -6    5   14      1.85      0.00
   -6    5   13     -0.47      0.00
   -6    5   12      3.56      0.00
   -6    5   11     -0.85      0.00
   -6    5   10      2.84      0.00
   -6    5    9     -1.36      0.00
   -6    5    8      1.20      0.00
   -6    5    7     -0.55      0.00
   -6    5    6      0.50      0.00
   -6    5    5      0.42      0.00
   -6    5    4      1.85      0.00
   -6    5    3     -0.32      0.00
   -6    5    2      2.74      0.00
   -6    5    1     -3.34      0.00
    6    5    0     -1.26      0.00
    6    5    1     -4.67      0.00
    6    5    2     -0.08      0.00
    6    5    3     -2.74      0.00
    6    5    4      0.65      0.00
    6    5    5     -1.31      0.00
    6    5    6      3.12      0.00
    6    5    7      1.05      0.00
    6    5    8      3.97      0.00
    6    5    9      2.92      0.00
    6    5   10      1.71      0.00
    6    5   11      1.61      0.00
    6    5   12      0.07      0.00
    6    5   13     -0.10      0.00
    6    5   14     -0.63      0.00
    6    5   15     -1.12      0.00
    6    5   16     -0.33      0.00
    6    5   17     -1.22      0.00
    6    5   18      0.97      0.00
    6    5   19     -1.33      0.00
    6    5   20      0.81      0.00
    6    5   21     -1.26      0.00
    6    5   22      0.12      0.00
    6    5   23     -0.09      0.00
    6    5   24      0.38      0.00
    6    5   25      0.30      0.00
   -6    6   29      2.05      0.00
   -6    6   28     -1.62      0.00
   -6    6   27      0.79      0.00
   -6    6   26     -1.22      0.00
   -6    6   25     -0.33      0.00
   -6    6   24     -0.23      0.00
   -6    6   23      0.40      0.00
   -6    6   22     -0.81      0.00
   -6    6   21      1.42      0.00
   -6    6   20     -0.10      0.00
   -6    6   19      1.84      0.00
   -6    6   18      1.22      0.00
   -6    6   17      2.01      0.00
   -6    6   16      1.28      0.00
   -6    6   15      0.33      0.00
   -6    6   14      1.21      0.00
   -6    6   13     -2.11      0.00
   -6    6   12      0.88      0.00
   -6    6   11     -2.91      0.00
   -6    6   10      0.74      0.00
   -6    6    9     -2.06      0.00
   -6    6    8      0.10      0.00
   -6    6    7     -0.42      0.00
   -6    6    6     -0.64      0.00
   -6    6    5     -0.82      0.00
   -6    6    4     -0.36      0.00
   -6    6    3     -2.53      0.00
   -6    6    2      1.14      0.00
   -6    6    1     -1.27      0.00
    6    6    0      3.31      0.00
    6    6    1     -0.58      0.00
    6    6    2      3.04      0.00
    6    6    3     -0.22      0.00
    6    6    4      1.22      0.00
    6    6    5     -1.44      0.00
    6    6    6     -0.61      0.00
    6    6    7     -3.74      0.00
    6    6    8     -2.41      0.00
    6    6    9     -2.62      0.00
    6    6   10     -1.90      0.00
    6    6   11     -0.31      0.00
    6    6   12     -0.13      0.00
    6    6   13      0.32      0.00
    6    6   14      1.04      0.00
    6    6   15      0.10      0.00
    6    6   16      1.27      0.00
    6    6   17     -0.94      0.00
    6    6   18      1.20      0.00
    6    6   19     -1.49      0.00
    6    6   20      1.51      0.00
    6    6   21     -0.80      0.00
    6    6   22      0.77      0.00
    6    6   23     -0.66      0.00
    6    6   24     -0.21      0.00
   -6    7   28     -0.02      0.00
   -6    7   27      0.91      0.00
   -6    7   26      1.35      0.00
   -6    7   25     -0.10      0.00
   -6    7   24      0.76      0.00
   -6    7   23      0.40      0.00
   -6    7   22     -0.86      0.00
   -6    7   21      1.43      0.00
   -6    7   20     -1.33      0.00
   -6    7   19      0.14      0.00
   -6    7   18     -1.43      0.00
   -6    7   17     -0.99      0.00
   -6    7   16     -1.09      0.00
   -6    7   15     -1.24      0.00
   -6    7   14      0.53      0.00
   -6    7   13     -1.03      0.00
   -6    7   12      1.92      0.00
   -6    7   11     -0.63      0.00
   -6    7   10      2.19      0.00
   -6    7    9      0.39      0.00
   -6    7    8      0.94      0.00
   -6    7    7      1.78      0.00
   -6    7    6      0.09      0.00
   -6    7    5      1.54      0.00
   -6    7    4      2.00      0.00
   -6    7    3      0.82      0.00
   -6    7    2      2.28      0.00
   -6    7    1     -0.57      0.00
    6    7    0      0.14      0.00
    6    7    1     -2.50      0.00
    6    7    2      0.25      0.00
    6    7    3     -2.03      0.00
    6    7    4      0.00      0.00
    6    7    5      0.06      0.00
    6    7    6      2.22      0.00
    6    7    7      1.85      0.00
    6    7    8      2.92      0.00
    6    7    9      2.16      0.00
    6    7   10      0.68      0.00
    6    7   11      1.22      0.00
    6    7   12     -0.97      0.00
    6    7   13      0.21      0.00
    6    7   14     -0.82      0.00
    6    7   15     -0.36      0.00
    6    7   16     -0.02      0.00
    6    7   17     -0.37      0.00
    6    7   18      0.79      0.00
    6    7   19     -0.74      0.00
    6    7   20      0.80      0.00
    6    7   21     -0.66      0.00
    6    7   22      0.69      0.00
    6    7   23      0.27      0.00
   -6    8   27     -1.76      0.00
   -6    8   26      0.03      0.00
   -6    8   25     -1.84      0.00
   -6    8   24      0.40      0.00
   -6    8   23      0.10      0.00
   -6    8   22     -1.19      0.00
   -6    8   21      1.12      0.00
   -6    8   20     -1.36      0.00
   -6    8   19      0.83      0.00
   -6    8   18      0.07      0.00
   -6    8   17      0.70      0.00
   -6    8   16      0.70      0.00
   -6    8   15      0.18      0.00
   -6    8   14      0.81      0.00
   -6    8   13     -0.84      0.00
   -6    8   12      0.88      0.00
   -6    8   11     -1.35      0.00
   -6    8   10      0.42      0.00
   -6    8    9     -0.76      0.00
   -6    8    8     -1.60      0.00
   -6    8    7      0.43      0.00
   -6    8    6     -2.24      0.00
   -6    8    5     -0.93      0.00
   -6    8    4     -1.27      0.00
   -6    8    3     -3.13      0.00
   -6    8    2     -1.23      0.00
   -6    8    1     -1.75      0.00
    6    8    0      0.39      0.00
    6    8    1      0.56      0.00
    6    8    2      2.11      0.00
    6    8    3      0.83      0.00
    6    8    4      0.58      0.00
    6    8    5     -0.66      0.00
    6    8    6     -1.51      0.00
    6    8    7     -2.39      0.00
    6    8    8     -1.83      0.00
    6    8    9     -1.74      0.00
    6    8   10     -1.32      0.00
    6    8   11      0.60      0.00
    6    8   12     -0.96      0.00
    6    8   13      1.62      0.00
    6    8   14     -0.50      0.00
    6    8   15      0.92      0.00
    6    8   16     -0.30      0.00
    6    8   17      0.32      0.00
    6    8   18     -0.17      0.00
    6    8   19      0.05      0.00
    6    8   20     -0.01      0.00
    6    8   21     -0.06      0.00
   -6    9   26      1.96      0.00
   -6    9   25     -0.47      0.00
   -6    9   24      0.47      0.00
   -6    9   23      0.24      0.00
   -6    9   22     -1.28      0.00
   -6    9   21      1.44      0.00
   -6    9   20     -1.26      0.00
   -6    9   19      0.55      0.00
   -6    9   18     -0.69      0.00
   -6    9   17     -0.46      0.00
   -6    9   16     -0.37      0.00
   -6    9   15     -0.69      0.00
   -6    9   14      0.40      0.00
   -6    9   13     -0.90      0.00
   -6    9   12      1.02      0.00
   -6    9   11     -1.34      0.00
   -6    9   10      0.44      0.00
   -6    9    9     -0.22      0.00
   -6    9    8     -0.91      0.00
   -6    9    7      1.54      0.00
   -6    9    6     -0.45      0.00
   -6    9    5      0.54      0.00
   -6    9    4      2.49      0.00
   -6    9    3      0.30      0.00
   -6    9    2      2.99      0.00
   -6    9    1      0.83      0.00
    6    9    0     -1.47      0.00
    6    9    1     -0.98      0.00
    6    9    2     -0.99      0.00
    6    9    3     -1.13      0.00
    6    9    4      0.23      0.00
    6    9    5      0.93      0.00
    6    9    6      1.49      0.00
    6    9    7      1.21      0.00
    6    9    8      1.90      0.00
    6    9    9      0.24      0.00
    6    9   10      0.84      0.00
    6    9   11      0.10      0.00
    6    9   12     -1.30      0.00
    6    9   13      0.25      0.00
    6    9   14     -1.16      0.00
    6    9   15     -0.04      0.00
    6    9   16     -0.23      0.00
    6    9   17     -0.21      0.00
    6    9   18     -0.29      0.00
    6    9   19     -0.14      0.00
   -6   10   25     -0.75      0.00
   -6   10   24     -0.50      0.00
   -6   10   23      0.92      0.00
   -6   10   22     -1.52      0.00
   -6   10   21      1.49      0.00
   -6   10   20     -1.31      0.00
   -6   10   19      1.02      0.00
   -6   10   18      0.14      0.00
   -6   10   17      0.63      0.00
   -6   10   16      0.87      0.00
   -6   10   15      0.07      0.00
   -6   10   14      0.94      0.00
   -6   10   13     -0.89      0.00
   -6   10   12      1.02      0.00
   -6   10   11     -0.55      0.00
   -6   10   10      0.98      0.00
   -6   10    9      1.28      0.00
   -6   10    8     -0.65      0.00
   -6   10    7      1.91      0.00
   -6   10    6     -0.67      0.00
   -6   10    5     -0.66      0.00
   -6   10    4      0.83      0.00
   -6   10    3     -2.69      0.00
   -6   10    2     -0.39      0.00
   -6   10    1     -1.56      0.00
    6   10    0     -0.69      0.00
    6   10    1      0.83      0.00
    6   10    2      0.41      0.00
    6   10    3     -0.38      0.00
    6   10    4     -0.35      0.00
    6   10    5     -1.18      0.00
    6   10    6     -0.40      0.00
    6   10    7     -0.70      0.00
    6   10    8      1.07      0.00
    6   10    9     -1.18      0.00
    6   10   10      1.57      0.00
    6   10   11      0.17      0.00
    6   10   12      0.71      0.00
    6   10   13      1.40      0.00
    6   10   14      0.31      0.00
    6   10   15     -0.02      0.00
    6   10   16      0.87      0.00
    6   10   17     -0.52      0.00
    6   10   18      1.11      0.00
   -6   11   23      1.83      0.00
   -6   11   22     -0.65      0.00
   -6   11   21      2.23      0.00
   -6   11   20     -0.37      0.00
   -6   11   19      0.99      0.00
   -6   11   18     -0.24      0.00
   -6   11   17     -0.42      0.00
   -6   11   16     -0.38      0.00
   -6   11   15     -0.97      0.00
   -6   11   14      0.09      0.00
   -6   11   13     -0.28      0.00
   -6   11   12      0.27      0.00
   -6   11   11      0.35      0.00
   -6   11   10     -1.51      0.00
   -6   11    9      1.00      0.00
   -6   11    8     -3.29      0.00
   -6   11    7      1.77      0.00
   -6   11    6     -1.84      0.00
   -6   11    5      0.01      0.00
   -6   11    4      1.15      0.00
   -6   11    3     -0.45      0.00
   -6   11    2      1.07      0.00
   -6   11    1      1.44      0.00
    6   11    0     -0.34      0.00
    6   11    1      1.64      0.00
    6   11    2     -0.09      0.00
    6   11    3      1.40      0.00
    6   11    4      0.55      0.00
    6   11    5      0.55      0.00
    6   11    6     -1.04      0.00
    6   11    7     -1.55      0.00
    6   11    8     -0.81      0.00
    6   11    9     -2.69      0.00
    6   11   10      0.47      0.00
    6   11   11     -1.89      0.00
    6   11   12     -1.16      0.00
    6   11   13     -0.18      0.00
    6   11   14     -0.76      0.00
    6   11   15     -0.03      0.00
    6   11   16      0.73      0.00
    6   11   17     -0.95      0.00
   -6   12   21     -0.68      0.00
   -6   12   20     -1.64      0.00
   -6   12   19     -0.86      0.00
   -6   12   18     -0.60      0.00
   -6   12   17     -0.26      0.00
   -6   12   16      0.48      0.00
   -6   12   15      0.38      0.00
   -6   12   14      0.25      0.00
   -6   12   13      0.41      0.00
   -6   12   12     -1.59      0.00
   -6   12   11      1.30      0.00
   -6   12   10     -2.26      0.00
   -6   12    9      3.27      0.00
   -6   12    8     -2.53      0.00
   -6   12    7      3.39      0.00
   -6   12    6     -1.61      0.00
   -6   12    5      0.59      0.00
   -6   12    4      0.62      0.00
   -6   12    3     -0.46      0.00
   -6   12    2     -0.16      0.00
   -6   12    1      0.86      0.00
    6   12    0     -1.97      0.00
    6   12    1     -0.38      0.00
    6   12    2     -2.73      0.00
    6   12    3      0.26      0.00
    6   12    4     -1.96      0.00
    6   12    5      2.33      0.00
    6   12    6      0.55      0.00
    6   12    7      3.98      0.00
    6   12    8      2.13      0.00
    6   12    9      0.93      0.00
    6   12   10      2.20      0.00
    6   12   11      0.07      0.00
    6   12   12      0.60      0.00
    6   12   13      1.02      0.00
    6   12   15     -0.21      0.00
   -6   13   19      0.73      0.00
   -6   13   18      1.11      0.00
   -6   13   17      0.20      0.00
   -6   13   16      0.34      0.00
   -6   13   15     -0.59      0.00
   -6   13   14     -0.25      0.00
   -6   13   13      0.87      0.00
   -6   13   12     -0.44      0.00
   -6   13   11      2.61      0.00
   -6   13   10     -1.23      0.00
   -6   13    9      2.34      0.00
   -6   13    8     -2.12      0.00
   -6   13    7      2.12      0.00
   -6   13    6     -0.74      0.00
   -6   13    5      0.34      0.00
   -6   13    4      1.11      0.00
   -6   13    3     -1.09      0.00
   -6   13    2     -0.71      0.00
   -6   13    1      0.05      0.00
    6   13    0      2.12      0.00
    6   13    1      1.61      0.00
    6   13    2      0.78      0.00
    6   13    3      2.12      0.00
    6   13    4     -1.57      0.00
    6   13    5      0.33      0.00
    6   13    9     -0.90      0.00
    6   13   11     -0.71      0.00
    6   13   12      0.04      0.00
    6   13   13      0.81      0.00
   -6   14   16      0.53      0.00
   -6   14   15     -0.83      0.00
   -6   14   14      0.72      0.00
   -6   14   13     -0.73      0.00
   -6   14   12     -1.33      0.00
   -6   14   11     -1.07      0.00
   -6   14   10     -1.59      0.00
   -6   14    9     -0.83      0.00
   -6   14    8     -1.24      0.00
   -6   14    7     -0.66      0.00
   -6   14    6     -1.28      0.00
   -6   14    5     -2.43      0.00
   -6   14    4      0.21      0.00
   -6   14    3     -2.07      0.00
   -6   14    2      0.66      0.00
   -6   14    1      1.37      0.00
    6   14    0     -0.01      0.00
    6   14    1     -2.20      0.00
    6   14    2     -0.70      0.00
    6   14    3     -0.55      0.00
    6   14    4      0.06      0.00
    6   14    5      2.55      0.00
    6   14    6      1.14      0.00
    6   14   10     -0.18      0.00
    6   14   11     -1.00      0.00
   -6   15    6      2.13      0.00
   -6   15    5      0.94      0.00
   -6   15    4      3.87      0.00
   -6   15    3      0.24      0.00
   -6   15    2      1.95      0.00
   -6   15    1      0.27      0.00
    6   15    0      1.09      0.00
    6   15    1      0.28      0.00
    6   15    2      1.14      0.00
    6   15    3     -0.12      0.00
    6   15    4     -0.24      0.00
    6   15    5     -1.47      0.00
    6   15    6     -1.94      0.00
    6   15    7     -0.74      0.00
   -7    0   31      0.76      0.00
   -7    0   29      2.37      0.00
   -7    0   27      2.31      0.00
   -7    0   25      0.03      0.00
   -7    0   23     -1.83      0.00
   -7    0   21     -1.33      0.00
   -7    0   19     -0.75      0.00
   -7    0   17     -2.61      0.00
   -7    0   15     -3.03      0.00
   -7    0   13     -0.14      0.00
   -7    0   11      3.96      0.00
   -7    0    9      7.00      0.00
   -7    0    7      7.65      0.00
   -7    0    5      4.50      0.00
   -7    0    3      0.84      0.00
   -7    0    1      3.77      0.00
    7    0    1      7.39      0.00
    7    0    3      7.09      0.00
    7    0    5      5.71      0.00
    7    0    7      1.11      0.00
    7    0    9     -2.58      0.00
    7    0   11     -2.19      0.00
    7    0   13     -0.18      0.00
    7    0   15      1.44      0.00
    7    0   17      0.68      0.00
    7    0   19     -0.07      0.00
    7    0   21     -0.18      0.00
    7    0   23     -0.37      0.00
    7    0   25     -0.12      0.00
   -7    1   31      0.09      0.00
   -7    1   29     -0.47      0.00
   -7    1   28     -1.80      0.00
   -7    1   27     -1.55      0.00
   -7    1   26     -0.51      0.00
   -7    1   25     -2.03      0.00
   -7    1   24      1.52      0.00
   -7    1   23     -1.84      0.00
   -7    1   22      1.95      0.00
   -7    1   21     -1.04      0.00
   -7    1   20      0.64      0.00
   -7    1   19     -0.04      0.00
   -7    1   18      1.36      0.00
   -7    1   17      0.90      0.00
   -7    1   16      3.22      0.00
   -7    1   15      2.27      0.00
   -7    1   14      2.13      0.00
   -7    1   13      2.80      0.00
   -7    1   12     -1.45      0.00
   -7    1   11      1.91      0.00
   -7    1   10     -5.39      0.00
   -7    1    9      1.08      0.00
   -7    1    8     -7.65      0.00
   -7    1    7      0.34      0.00
   -7    1    6     -6.73      0.00
   -7    1    5     -0.58      0.00
   -7    1    4     -2.57      0.00
   -7    1    3     -0.41      0.00
   -7    1    2     -2.05      0.00
   -7    1    1      0.37      0.00
    7    1    0     -6.26      0.00
    7    1    1     -0.22      0.00
    7    1    2     -7.31      0.00
    7    1    3      0.49      0.00
    7    1    4     -6.72      0.00
    7    1    5      0.85      0.00
    7    1    6     -4.09      0.00
    7    1    7      0.74      0.00
    7    1    8      0.87      0.00
    7    1    9     -0.07      0.00
    7    1   10      2.47      0.00
    7    1   11     -0.77      0.00
    7    1   12      1.33      0.00
    7    1   13     -0.89      0.00
    7    1   14     -0.61      0.00
    7    1   15     -0.51      0.00
    7    1   16     -1.11      0.00
    7    1   17      0.26      0.00
    7    1   18     -0.21      0.00
    7    1   19      0.36      0.00
    7    1   20     -0.17      0.00
    7    1   21     -0.17      0.00
    7    1   22      0.01      0.00
    7    1   23     -0.25      0.00
    7    1   24     -0.08      0.00
    7    1   25      0.01      0.00
   -7    2   31     -0.57      0.00
   -7    2   30     -0.17      0.00
   -7    2   29     -0.46      0.00
   -7    2   28      1.34      0.00
   -7    2   27     -0.89      0.00
   -7    2   26      2.59      0.00
   -7    2   25     -1.89      0.00
   -7    2   24      2.70      0.00
   -7    2   23     -2.37      0.00
   -7    2   22      2.05      0.00
   -7    2   21     -0.96      0.00
   -7    2   20      0.68      0.00
   -7    2   19      0.05      0.00
   -7    2   18     -0.42      0.00
   -7    2   17     -1.87      0.00
   -7    2   16     -2.18      0.00
   -7    2   15     -3.01      0.00
   -7    2   14     -4.39      0.00
   -7    2   13     -1.31      0.00
   -7    2   12     -4.29      0.00
   -7    2   11      2.33      0.00
   -7    2   10     -2.93      0.00
   -7    2    9      5.84      0.00
   -7    2    8     -1.78      0.00
   -7    2    7      6.87      0.00
   -7    2    6      0.14      0.00
   -7    2    5      4.44      0.00
   -7    2    4      1.28      0.00
   -7    2    3      2.05      0.00
   -7    2    2      0.12      0.00
   -7    2    1      4.68      0.00
    7    2    0      0.75      0.00
    7    2    1      6.94      0.00
    7    2    2      0.27      0.00
    7    2    3      6.72      0.00
    7    2    4     -0.33      0.00
    7    2    5      6.12      0.00
    7    2    6     -0.96      0.00
    7    2    7      1.92      0.00
    7    2    8     -0.60      0.00
    7    2    9     -1.78      0.00
    7    2   10      0.65      0.00
    7    2   11     -2.02      0.00
    7    2   12      1.38      0.00
    7    2   13     -0.86      0.00
    7    2   14      1.45      0.00
    7    2   15      0.55      0.00
    7    2   16      0.44      0.00
    7    2   17      0.47      0.00
    7    2   18     -0.54      0.00
    7    2   19      0.46      0.00
    7    2   20      0.02      0.00
    7    2   21      0.53      0.00
    7    2   22      0.61      0.00
    7    2   23      0.22      0.00
    7    2   24      0.11      0.00
    7    2   25      0.54      0.00
   -7    3   30      2.02      0.00
   -7    3   29     -0.52      0.00
   -7    3   28      2.89      0.00
   -7    3   27     -1.70      0.00
   -7    3   26      3.01      0.00
   -7    3   25     -1.85      0.00
   -7    3   24      2.62      0.00
   -7    3   23     -1.62      0.00
   -7    3   22      1.44      0.00
   -7    3   21     -0.97      0.00
   -7    3   20     -0.74      0.00
   -7    3   19     -0.37      0.00
   -7    3   18     -0.41      0.00
   -7    3   17      0.24      0.00
   -7    3   16      1.69      0.00
   -7    3   15      2.81      0.00
   -7    3   14      2.16      0.00
   -7    3   13      4.77      0.00
   -7    3   12      0.46      0.00
   -7    3   11      4.21      0.00
   -7    3   10     -2.75      0.00
   -7    3    9      3.17      0.00
   -7    3    8     -4.64      0.00
   -7    3    7      1.27      0.00
   -7    3    6     -3.70      0.00
   -7    3    5     -0.99      0.00
   -7    3    4     -1.62      0.00
   -7    3    3     -0.75      0.00
   -7    3    2     -2.88      0.00
   -7    3    1      0.75      0.00
    7    3    0     -5.80      0.00
    7    3    1     -1.19      0.00
    7    3    2     -5.85      0.00
    7    3    3     -1.07      0.00
    7    3    4     -5.84      0.00
    7    3    5      0.11      0.00
    7    3    6     -3.65      0.00
    7    3    7      1.37      0.00
    7    3    8      0.85      0.00
    7    3    9      0.55      0.00
    7    3   10      2.29      0.00
    7    3   11     -0.81      0.00
    7    3   12      1.80      0.00
    7    3   13     -1.70      0.00
    7    3   14      0.61      0.00
    7    3   15     -1.55      0.00
    7    3   16     -0.16      0.00
    7    3   17      0.05      0.00
    7    3   18     -0.32      0.00
    7    3   19      0.50      0.00
    7    3   20     -0.68      0.00
    7    3   21     -0.51      0.00
    7    3   22     -0.12      0.00
    7    3   23     -0.53      0.00
    7    3   24      0.13      0.00
    7    3   25      0.25      0.00
   -7    4   30      0.96      0.00
   -7    4   29     -2.93      0.00
   -7    4   28      1.27      0.00
   -7    4   27     -3.43      0.00
   -7    4   26      0.78      0.00
   -7    4   25     -2.41      0.00
   -7    4   24      0.30      0.00
   -7    4   23     -1.59      0.00
   -7    4   22      0.47      0.00
   -7    4   21      0.12      0.00
   -7    4   20      0.62      0.00
   -7    4   19      1.52      0.00
   -7    4   18      1.31      0.00
   -7    4   17      0.37      0.00
   -7    4   16      0.37      0.00
   -7    4   15     -0.90      0.00
   -7    4   14     -2.55      0.00
   -7    4   13     -0.99      0.00
   -7    4   12     -3.73      0.00
   -7    4   11      0.68      0.00
   -7    4   10     -3.37      0.00
   -7    4    9      2.53      0.00
   -7    4    8     -2.13      0.00
   -7    4    7      2.14      0.00
   -7    4    6      0.04      0.00
   -7    4    5      0.59      0.00
   -7    4    4      0.48      0.00
   -7    4    3      1.00      0.00
   -7    4    2     -0.71      0.00
   -7    4    1      3.98      0.00
    7    4    0      1.23      0.00
    7    4    1      4.79      0.00
    7    4    2      1.72      0.00
    7    4    3      4.16      0.00
    7    4    4      1.12      0.00
    7    4    5      3.43      0.00
    7    4    6     -1.52      0.00
    7    4    7     -0.09      0.00
    7    4    8     -2.27      0.00
    7    4    9     -2.23      0.00
    7    4   10     -0.69      0.00
    7    4   11     -1.63      0.00
    7    4   12      0.71      0.00
    7    4   13     -0.84      0.00
    7    4   14      1.62      0.00
    7    4   15     -0.14      0.00
    7    4   16      0.68      0.00
    7    4   17      0.07      0.00
    7    4   18     -0.89      0.00
    7    4   19      0.64      0.00
    7    4   20     -0.36      0.00
    7    4   21      0.51      0.00
    7    4   22      0.56      0.00
    7    4   23     -0.43      0.00
    7    4   24      0.25      0.00
   -7    5   29     -1.83      0.00
   -7    5   28      2.35      0.00
   -7    5   27     -0.91      0.00
   -7    5   26      1.65      0.00
   -7    5   25      0.22      0.00
   -7    5   24      0.90      0.00
   -7    5   23     -0.05      0.00
   -7    5   22      0.82      0.00
   -7    5   21     -0.70      0.00
   -7    5   20     -0.56      0.00
   -7    5   19     -1.56      0.00
   -7    5   18     -1.07      0.00
   -7    5   17     -2.18      0.00
   -7    5   16     -0.45      0.00
   -7    5   15     -0.19      0.00
   -7    5   14      0.01      0.00
   -7    5   13      2.28      0.00
   -7    5   12     -0.28      0.00
   -7    5   11      3.02      0.00
   -7    5   10     -1.58      0.00
   -7    5    9      2.45      0.00
   -7    5    8     -1.55      0.00
   -7    5    7      0.56      0.00
   -7    5    6     -0.40      0.00
   -7    5    5     -0.17      0.00
   -7    5    4     -0.20      0.00
   -7    5    3      0.81      0.00
   -7    5    2     -2.18      0.00
   -7    5    1      0.62      0.00
    7    5    0     -3.87      0.00
    7    5    1     -0.72      0.00
    7    5    2     -3.14      0.00
    7    5    3     -1.57      0.00
    7    5    4     -2.29      0.00
    7    5    5      0.47      0.00
    7    5    6     -0.23      0.00
    7    5    7      2.96      0.00
    7    5    8      1.98      0.00
    7    5    9      2.08      0.00
    7    5   10      1.31      0.00
    7    5   11      0.51      0.00
    7    5   12      0.15      0.00
    7    5   13     -0.48      0.00
    7    5   14     -0.29      0.00
    7    5   15     -0.63      0.00
    7    5   16     -0.23      0.00
    7    5   17      0.86      0.00
    7    5   18     -0.62      0.00
    7    5   19      1.34      0.00
    7    5   20     -1.22      0.00
    7    5   21      0.16      0.00
    7    5   22     -0.41      0.00
    7    5   23     -0.28      0.00
    7    5   24      0.37      0.00
   -7    6   29     -1.15      0.00
   -7    6   28      1.17      0.00
   -7    6   27     -1.24      0.00
   -7    6   26     -0.11      0.00
   -7    6   25     -0.18      0.00
   -7    6   24     -0.06      0.00
   -7    6   23     -0.82      0.00
   -7    6   22      0.93      0.00
   -7    6   21     -1.02      0.00
   -7    6   20      1.40      0.00
   -7    6   19      0.15      0.00
   -7    6   18      2.04      0.00
   -7    6   17      0.67      0.00
   -7    6   16      1.53      0.00
   -7    6   15      0.75      0.00
   -7    6   14     -0.80      0.00
   -7    6   13      0.54      0.00
   -7    6   12     -2.60      0.00
   -7    6   11      0.98      0.00
   -7    6   10     -2.95      0.00
   -7    6    9      0.93      0.00
   -7    6    8     -1.41      0.00
   -7    6    7     -0.02      0.00
   -7    6    6     -0.03      0.00
   -7    6    5     -0.13      0.00
   -7    6    4     -0.88      0.00
   -7    6    3      0.64      0.00
   -7    6    2     -0.51      0.00
   -7    6    1      2.34      0.00
    7    6    0     -0.80      0.00
    7    6    1      3.05      0.00
    7    6    2      0.48      0.00
    7    6    3      2.13      0.00
    7    6    4      0.67      0.00
    7    6    5      0.43      0.00
    7    6    6     -1.97      0.00
    7    6    7     -1.67      0.00
    7    6    8     -2.47      0.00
    7    6    9     -1.74      0.00
    7    6   10     -0.81      0.00
    7    6   11     -0.39      0.00
    7    6   12     -0.01      0.00
    7    6   13      0.36      0.00
    7    6   14      0.21      0.00
    7    6   15      0.35      0.00
    7    6   16     -0.51      0.00
    7    6   17      0.40      0.00
    7    6   18     -1.59      0.00
    7    6   19      1.31      0.00
    7    6   20     -1.08      0.00
    7    6   21      1.23      0.00
    7    6   22     -0.29      0.00
    7    6   23      0.17      0.00
   -7    7   28      1.31      0.00
   -7    7   27      0.49      0.00
   -7    7   26      0.40      0.00
   -7    7   25      0.77      0.00
   -7    7   24      0.19      0.00
   -7    7   23     -0.54      0.00
   -7    7   22      1.53      0.00
   -7    7   21     -1.24      0.00
   -7    7   20      1.16      0.00
   -7    7   19     -1.21      0.00
   -7    7   18     -0.02      0.00
   -7    7   17     -1.32      0.00
   -7    7   16     -0.76      0.00
   -7    7   15     -0.35      0.00
   -7    7   14     -0.86      0.00
   -7    7   13      1.45      0.00
   -7    7   12     -0.77      0.00
   -7    7   11      2.67      0.00
   -7    7   10     -0.36      0.00
   -7    7    9      2.13      0.00
   -7    7    8      1.19      0.00
   -7    7    7      0.52      0.00
   -7    7    6      1.39      0.00
   -7    7    5      1.00      0.00
   -7    7    4      0.85      0.00
   -7    7    3      1.49      0.00
   -7    7    2      0.30      0.00
   -7    7    1     -0.50      0.00
    7    7    0     -1.68      0.00
    7    7    1      0.58      0.00
    7    7    2     -2.61      0.00
    7    7    3     -0.80      0.00
    7    7    4     -1.14      0.00
    7    7    5      0.59      0.00
    7    7    6      1.01      0.00
    7    7    7      2.26      0.00
    7    7    8      1.89      0.00
    7    7    9      1.17      0.00
    7    7   10      1.34      0.00
    7    7   11     -0.36      0.00
    7    7   12      0.65      0.00
    7    7   13     -0.62      0.00
    7    7   14      0.37      0.00
    7    7   15     -0.26      0.00
    7    7   16      0.38      0.00
    7    7   17      0.69      0.00
    7    7   18     -0.38      0.00
    7    7   19      1.17      0.00
    7    7   20     -1.04      0.00
    7    7   21      0.74      0.00
    7    7   22     -0.39      0.00
   -7    8   27     -0.67      0.00
   -7    8   26     -1.62      0.00
   -7    8   25      0.30      0.00
   -7    8   24     -0.49      0.00
   -7    8   23     -0.67      0.00
   -7    8   22      0.89      0.00
   -7    8   21     -1.60      0.00
   -7    8   20      0.76      0.00
   -7    8   19     -0.72      0.00
   -7    8   18      0.41      0.00
   -7    8   17      0.30      0.00
   -7    8   16      0.47      0.00
   -7    8   15      0.92      0.00
   -7    8   14     -0.16      0.00
   -7    8   13      1.10      0.00
   -7    8   12     -1.33      0.00
   -7    8   11      0.97      0.00
   -7    8   10     -1.62      0.00
   -7    8    9     -0.93      0.00
   -7    8    8     -0.58      0.00
   -7    8    7     -2.34      0.00
   -7    8    6     -0.79      0.00
   -7    8    5     -1.55      0.00
   -7    8    4     -2.40      0.00
   -7    8    3     -1.85      0.00
   -7    8    2     -1.56      0.00
   -7    8    1     -1.00      0.00
    7    8    0      0.30      0.00
    7    8    1      1.79      0.00
    7    8    2      0.86      0.00
    7    8    3      1.86      0.00
    7    8    4      0.23      0.00
    7    8    5     -0.24      0.00
    7    8    6     -1.65      0.00
    7    8    7     -1.22      0.00
    7    8    8     -2.10      0.00
    7    8    9     -1.07      0.00
    7    8   10     -0.47      0.00
    7    8   11     -0.95      0.00
    7    8   12      0.87      0.00
    7    8   13     -0.87      0.00
    7    8   14      0.82      0.00
    7    8   15     -0.94      0.00
    7    8   16      0.46      0.00
    7    8   17     -0.62      0.00
    7    8   18     -0.12      0.00
    7    8   19      0.25      0.00
    7    8   20     -0.34      0.00
   -7    9   26     -0.40      0.00
   -7    9   25      1.04      0.00
   -7    9   24     -0.42      0.00
   -7    9   23     -0.65      0.00
   -7    9   22      0.92      0.00
   -7    9   21     -1.10      0.00
   -7    9   20      0.92      0.00
   -7    9   19     -0.14      0.00
   -7    9   18      0.05      0.00
   -7    9   17      0.26      0.00
   -7    9   16     -0.63      0.00
   -7    9   15      0.04      0.00
   -7    9   14     -1.16      0.00
   -7    9   13      0.49      0.00
   -7    9   12     -1.76      0.00
   -7    9   11      0.79      0.00
   -7    9   10     -1.02      0.00
   -7    9    9     -0.03      0.00
   -7    9    8      1.33      0.00
   -7    9    7     -0.11      0.00
   -7    9    6      1.19      0.00
   -7    9    5      1.99      0.00
   -7    9    4      0.82      0.00
   -7    9    3      2.91      0.00
   -7    9    2      1.89      0.00
   -7    9    1      1.97      0.00
    7    9    0      0.06      0.00
    7    9    1     -1.63      0.00
    7    9    2     -1.77      0.00
    7    9    3     -0.52      0.00
    7    9    4     -0.31      0.00
    7    9    5      0.96      0.00
    7    9    6      0.75      0.00
    7    9    7      2.01      0.00
    7    9    8      0.17      0.00
    7    9    9      1.95      0.00
    7    9   10     -0.12      0.00
    7    9   11      0.12      0.00
    7    9   12      0.14      0.00
    7    9   13     -0.57      0.00
    7    9   14      0.33      0.00
    7    9   15     -0.35      0.00
    7    9   16      0.34      0.00
    7    9   17     -0.52      0.00
    7    9   18     -0.10      0.00
   -7   10   25      0.34      0.00
   -7   10   24      0.51      0.00
   -7   10   23     -0.36      0.00
   -7   10   22      1.53      0.00
   -7   10   21     -0.80      0.00
   -7   10   20      0.83      0.00
   -7   10   19     -0.07      0.00
   -7   10   18     -0.44      0.00
   -7   10   17      0.42      0.00
   -7   10   16     -0.53      0.00
   -7   10   15      0.68      0.00
   -7   10   14     -0.50      0.00
   -7   10   13      1.16      0.00
   -7   10   12     -0.71      0.00
   -7   10   11      1.72      0.00
   -7   10   10      0.34      0.00
   -7   10    9      0.26      0.00
   -7   10    8      1.35      0.00
   -7   10    7     -0.86      0.00
   -7   10    6     -0.29      0.00
   -7   10    5      0.35      0.00
   -7   10    4     -2.41      0.00
   -7   10    3     -0.48      0.00
   -7   10    2     -2.46      0.00
   -7   10    1     -1.07      0.00
    7   10    0      2.30      0.00
    7   10    1      0.53      0.00
    7   10    2      0.79      0.00
    7   10    3      0.32      0.00
    7   10    4     -1.02      0.00
    7   10    5     -0.66      0.00
    7   10    6     -0.97      0.00
    7   10    7      0.07      0.00
    7   10    8     -1.64      0.00
    7   10    9      0.96      0.00
    7   10   10     -1.03      0.00
    7   10   11      0.76      0.00
    7   10   12      0.45      0.00
    7   10   13      0.27      0.00
    7   10   14     -0.04      0.00
    7   10   15      0.32      0.00
    7   10   16     -0.07      0.00
    7   10   17      0.66      0.00
   -7   11   23     -1.14      0.00
   -7   11   22      1.01      0.00
   -7   11   21     -1.10      0.00
   -7   11   20      0.30      0.00
   -7   11   19     -0.04      0.00
   -7   11   18     -0.34      0.00
   -7   11   17      0.45      0.00
   -7   11   16     -0.30      0.00
   -7   11   15      0.15      0.00
   -7   11   14      0.01      0.00
   -7   11   13      0.46      0.00
   -7   11   12     -0.14      0.00
   -7   11   11     -0.12      0.00
   -7   11   10     -0.09      0.00
   -7   11    9     -2.07      0.00
   -7   11    8      1.25      0.00
   -7   11    7     -1.95      0.00
   -7   11    6      0.51      0.00
   -7   11    5      0.51      0.00
   -7   11    4     -0.62      0.00
   -7   11    3      1.49      0.00
   -7   11    2      0.69      0.00
   -7   11    1      1.71      0.00
    7   11    0      1.05      0.00
    7   11    1     -1.30      0.00
    7   11    2      0.96      0.00
    7   11    3      0.98      0.00
    7   11    4      1.10      0.00
    7   11    5      0.44      0.00
    7   11    6      0.02      0.00
    7   11    7     -0.34      0.00
    7   11    8     -1.25      0.00
    7   11    9      0.58      0.00
    7   11   10     -1.38      0.00
    7   11   11     -0.68      0.00
    7   11   12     -0.26      0.00
    7   11   13     -0.77      0.00
    7   11   14      0.32      0.00
    7   11   15      0.28      0.00
    7   11   16     -0.29      0.00
   -7   12   21     -0.65      0.00
   -7   12   20     -0.01      0.00
   -7   12   19      0.09      0.00
   -7   12   18     -0.25      0.00
   -7   12   17      0.14      0.00
   -7   12   16      0.43      0.00
   -7   12   15     -0.30      0.00
   -7   12   14      0.56      0.00
   -7   12   13     -1.20      0.00
   -7   12   12      0.08      0.00
   -7   12   11     -1.37      0.00
   -7   12   10      1.42      0.00
   -7   12    9     -1.93      0.00
   -7   12    8      2.99      0.00
   -7   12    7     -2.27      0.00
   -7   12    6      1.54      0.00
   -7   12    5     -0.12      0.00
   -7   12    4     -0.11      0.00
   -7   12    3      0.59      0.00
   -7   12    2     -0.07      0.00
   -7   12    1     -0.78      0.00
    7   12    0      0.61      0.00
    7   12    1     -2.06      0.00
    7   12    2     -0.33      0.00
    7   12    3     -2.26      0.00
    7   12    4     -0.26      0.00
    7   12    5     -0.46      0.00
    7   12    6      2.22      0.00
    7   12    7      1.31      0.00
    7   12    8      1.26      0.00
    7   12    9      1.94      0.00
    7   12   10      0.52      0.00
    7   12   11      0.95      0.00
    7   12   12      1.31      0.00
    7   12   13     -0.90      0.00
    7   12   14      0.27      0.00
   -7   13   18     -0.03      0.00
   -7   13   17     -0.17      0.00
   -7   13   16     -0.08      0.00
   -7   13   15     -0.96      0.00
   -7   13   14      0.51      0.00
   -7   13   13     -0.32      0.00
   -7   13   12      1.57      0.00
   -7   13   11      0.11      0.00
   -7   13   10      1.91      0.00
   -7   13    9     -1.48      0.00
   -7   13    8      2.90      0.00
   -7   13    7     -1.88      0.00
   -7   13    6      2.01      0.00
   -7   13    5     -0.13      0.00
   -7   13    4     -0.71      0.00
   -7   13    3     -0.46      0.00
   -7   13    2     -1.08      0.00
   -7   13    1     -1.21      0.00
    7   13    0      0.66      0.00
    7   13    1      0.85      0.00
    7   13    2      2.20      0.00
    7   13    3      0.51      0.00
    7   13    4      0.94      0.00
    7   13    5     -2.44      0.00
    7   13    6     -1.11      0.00
    7   13   11     -0.48      0.00
    7   13   12      0.05      0.00
   -7   14   12     -1.03      0.00
   -7   14   11     -0.79      0.00
   -7   14   10     -0.90      0.00
   -7   14    9     -1.79      0.00
   -7   14    8      0.53      0.00
   -7   14    7     -2.97      0.00
   -7   14    6     -0.53      0.00
   -7   14    5     -1.08      0.00
   -7   14    4     -1.43      0.00
   -7   14    3      1.29      0.00
   -7   14    2      0.83      0.00
   -7   14    1      1.28      0.00
    7   14    0     -1.92      0.00
    7   14    1     -0.41      0.00
    7   14    2     -1.42      0.00
    7   14    3     -0.59      0.00
    7   14    4      0.71      0.00
    7   14    5      1.10      0.00
    7   14    6      3.18      0.00
    7   14    7      1.15      0.00
   -8    0   30      1.34      0.00
   -8    0   28      2.08      0.00
   -8    0   26      0.71      0.00
   -8    0   24     -0.91      0.00
   -8    0   22     -0.48      0.00
   -8    0   20      0.57      0.00
   -8    0   18     -1.48      0.00
   -8    0   16     -3.22      0.00
   -8    0   14     -1.31      0.00
   -8    0   12      1.56      0.00
   -8    0   10      4.49      0.00
   -8    0    8      7.67      0.00
   -8    0    6      7.22      0.00
   -8    0    4      2.80      0.00
   -8    0    2      1.54      0.00
    8    0    0      2.79      0.00
    8    0    2      3.88      0.00
    8    0    4      5.61      0.00
    8    0    6      3.74      0.00
    8    0    8     -0.12      0.00
    8    0   10     -1.98      0.00
    8    0   12     -1.74      0.00
    8    0   14     -0.12      0.00
    8    0   16      0.20      0.00
    8    0   18      0.07      0.00
    8    0   20      0.07      0.00
    8    0   22      0.01      0.00
    8    0   24      0.39      0.00
   -8    1   31     -0.22      0.00
   -8    1   30      0.46      0.00
   -8    1   29     -1.17      0.00
   -8    1   28     -0.30      0.00
   -8    1   27     -0.60      0.00
   -8    1   26     -0.76      0.00
   -8    1   25      1.05      0.00
   -8    1   24     -0.72      0.00
   -8    1   23      1.60      0.00
   -8    1   22     -0.51      0.00
   -8    1   21      0.03      0.00
   -8    1   20     -0.31      0.00
   -8    1   19      0.08      0.00
   -8    1   18     -0.01      0.00
   -8    1   17      2.55      0.00
   -8    1   16      1.26      0.00
   -8    1   15      2.53      0.00
   -8    1   14      2.14      0.00
   -8    1   13      0.02      0.00
   -8    1   12      1.51      0.00
   -8    1   11     -2.85      0.00
   -8    1   10      1.19      0.00
   -8    1    9     -6.24      0.00
   -8    1    8      0.85      0.00
   -8    1    7     -8.12      0.00
   -8    1    6     -0.60      0.00
   -8    1    5     -5.07      0.00
   -8    1    4     -1.43      0.00
   -8    1    3     -1.75      0.00
   -8    1    2     -0.98      0.00
   -8    1    1     -2.42      0.00
    8    1    0      0.45      0.00
    8    1    1     -3.36      0.00
    8    1    2      0.04      0.00
    8    1    3     -5.09      0.00
    8    1    4     -0.12      0.00
    8    1    5     -5.43      0.00
    8    1    6      0.29      0.00
    8    1    7     -1.81      0.00
    8    1    8      0.43      0.00
    8    1    9      1.10      0.00
    8    1   10      0.09      0.00
    8    1   11      1.90      0.00
    8    1   12     -0.38      0.00
    8    1   13      0.79      0.00
    8    1   14     -0.67      0.00
    8    1   15     -0.28      0.00
    8    1   16     -0.35      0.00
    8    1   17     -0.11      0.00
    8    1   18      0.07      0.00
    8    1   19     -0.20      0.00
    8    1   20     -0.01      0.00
    8    1   21     -0.11      0.00
    8    1   22     -0.13      0.00
    8    1   23     -0.42      0.00
    8    1   24     -0.03      0.00
   -8    2   30     -0.55      0.00
   -8    2   29      0.10      0.00
   -8    2   28     -0.87      0.00
   -8    2   27      1.16      0.00
   -8    2   26     -1.78      0.00
   -8    2   25      1.06      0.00
   -8    2   24     -2.54      0.00
   -8    2   23      0.60      0.00
   -8    2   22     -1.41      0.00
   -8    2   21      0.15      0.00
   -8    2   20      0.47      0.00
   -8    2   19      0.19      0.00
   -8    2   18     -0.69      0.00
   -8    2   17     -0.74      0.00
   -8    2   16     -2.38      0.00
   -8    2   15     -3.08      0.00
   -8    2   14     -1.58      0.00
   -8    2   13     -3.34      0.00
   -8    2   12      0.74      0.00
   -8    2   11     -2.48      0.00
   -8    2   10      4.04      0.00
   -8    2    9     -2.39      0.00
   -8    2    8      6.95      0.00
   -8    2    7     -0.49      0.00
   -8    2    6      6.22      0.00
   -8    2    5      2.10      0.00
   -8    2    4      2.74      0.00
   -8    2    3      2.07      0.00
   -8    2    2      2.20      0.00
   -8    2    1      0.78      0.00
    8    2    0      3.23      0.00
    8    2    1      0.36      0.00
    8    2    2      4.27      0.00
    8    2    3      1.18      0.00
    8    2    4      5.86      0.00
    8    2    5      0.56      0.00
    8    2    6      3.62      0.00
    8    2    7     -0.45      0.00
    8    2    8     -0.03      0.00
    8    2    9     -0.36      0.00
    8    2   10     -1.43      0.00
    8    2   11      0.31      0.00
    8    2   12     -1.25      0.00
    8    2   13      1.08      0.00
    8    2   14     -0.02      0.00
    8    2   15      1.00      0.00
    8    2   16      0.18      0.00
    8    2   17      0.04      0.00
    8    2   18      0.09      0.00
    8    2   19     -0.20      0.00
    8    2   20      0.12      0.00
    8    2   21      0.22      0.00
    8    2   22      0.14      0.00
    8    2   23      0.11      0.00
    8    2   24      0.73      0.00
   -8    3   30      0.09      0.00
   -8    3   29      1.99      0.00
   -8    3   28     -1.00      0.00
   -8    3   27      2.24      0.00
   -8    3   26     -0.97      0.00
   -8    3   25      2.23      0.00
   -8    3   24     -0.23      0.00
   -8    3   23      1.85      0.00
   -8    3   22      0.30      0.00
   -8    3   21     -0.22      0.00
   -8    3   20      0.12      0.00
   -8    3   19     -1.04      0.00
   -8    3   18     -0.50      0.00
   -8    3   17      0.63      0.00
   -8    3   16      1.35      0.00
   -8    3   15      1.67      0.00
   -8    3   14      3.49      0.00
   -8    3   13      1.08      0.00
   -8    3   12      3.21      0.00
   -8    3   11     -1.34      0.00
   -8    3   10      3.25      0.00
   -8    3    9     -4.21      0.00
   -8    3    8      2.24      0.00
   -8    3    7     -4.87      0.00
   -8    3    6     -1.18      0.00
   -8    3    5     -2.76      0.00
   -8    3    4     -2.58      0.00
   -8    3    3     -1.78      0.00
   -8    3    2     -1.24      0.00
   -8    3    1     -2.98      0.00
    8    3    0     -0.50      0.00
    8    3    1     -3.47      0.00
    8    3    2     -2.19      0.00
    8    3    3     -4.69      0.00
    8    3    4     -2.07      0.00
    8    3    5     -4.11      0.00
    8    3    6     -0.13      0.00
    8    3    7     -0.46      0.00
    8    3    8      0.53      0.00
    8    3    9      1.33      0.00
    8    3   10     -0.12      0.00
    8    3   11      1.40      0.00
    8    3   12     -1.04      0.00
    8    3   13      0.67      0.00
    8    3   14     -1.54      0.00
    8    3   15      0.07      0.00
    8    3   16     -0.45      0.00
    8    3   17      0.23      0.00
    8    3   18      0.64      0.00
    8    3   19      0.17      0.00
    8    3   20      0.13      0.00
    8    3   21      0.43      0.00
    8    3   22     -0.41      0.00
    8    3   23      0.20      0.00
   -8    4   29      0.76      0.00
   -8    4   28     -2.08      0.00
   -8    4   27      0.72      0.00
   -8    4   26     -1.26      0.00
   -8    4   25     -0.18      0.00
   -8    4   24     -0.98      0.00
   -8    4   23     -0.63      0.00
   -8    4   22     -0.27      0.00
   -8    4   21     -0.53      0.00
   -8    4   20      1.25      0.00
   -8    4   19      0.84      0.00
   -8    4   18      0.89      0.00
   -8    4   17      1.18      0.00
   -8    4   16     -0.39      0.00
   -8    4   15     -1.26      0.00
   -8    4   14     -1.18      0.00
   -8    4   13     -2.61      0.00
   -8    4   12     -0.35      0.00
   -8    4   11     -2.96      0.00
   -8    4   10      1.87      0.00
   -8    4    9     -3.09      0.00
   -8    4    8      2.79      0.00
   -8    4    7     -0.48      0.00
   -8    4    6      1.81      0.00
   -8    4    5      1.91      0.00
   -8    4    4      1.10      0.00
   -8    4    3      1.39      0.00
   -8    4    2      2.44      0.00
   -8    4    1      0.13      0.00
    8    4    0      3.14      0.00
    8    4    1      1.80      0.00
    8    4    2      3.28      0.00
    8    4    3      2.85      0.00
    8    4    4      3.47      0.00
    8    4    5      0.81      0.00
    8    4    6      0.86      0.00
    8    4    7     -0.91      0.00
    8    4    8     -1.31      0.00
    8    4    9     -0.33      0.00
    8    4   10     -1.16      0.00
    8    4   11      0.58      0.00
    8    4   12     -0.83      0.00
    8    4   13      1.41      0.00
    8    4   14     -0.44      0.00
    8    4   15      0.99      0.00
    8    4   16     -0.48      0.00
    8    4   17     -0.75      0.00
    8    4   18     -0.28      0.00
    8    4   19     -0.99      0.00
    8    4   20     -0.26      0.00
    8    4   21      0.19      0.00
    8    4   22     -0.63      0.00
    8    4   23      0.54      0.00
   -8    5   29      1.27      0.00
   -8    5   28     -0.75      0.00
   -8    5   27      0.72      0.00
   -8    5   26      0.11      0.00
   -8    5   25     -0.11      0.00
   -8    5   24      0.51      0.00
   -8    5   23      0.38      0.00
   -8    5   22      0.42      0.00
   -8    5   21     -0.10      0.00
   -8    5   20     -0.31      0.00
   -8    5   19     -0.67      0.00
   -8    5   18     -1.83      0.00
   -8    5   17     -0.33      0.00
   -8    5   16     -0.98      0.00
   -8    5   15      0.28      0.00
   -8    5   14      1.30      0.00
   -8    5   13      0.51      0.00
   -8    5   12      2.44      0.00
   -8    5   11     -0.84      0.00
   -8    5   10      3.18      0.00
   -8    5    9     -1.65      0.00
   -8    5    8      1.88      0.00
   -8    5    7     -1.12      0.00
   -8    5    6     -0.55      0.00
   -8    5    5     -0.78      0.00
   -8    5    4     -0.78      0.00
   -8    5    3     -1.71      0.00
   -8    5    2     -0.48      0.00
   -8    5    1     -2.97      0.00
    8    5    0     -0.25      0.00
    8    5    1     -2.78      0.00
    8    5    2     -2.16      0.00
    8    5    3     -2.56      0.00
    8    5    4     -1.41      0.00
    8    5    5     -1.19      0.00
    8    5    6      1.12      0.00
    8    5    7      0.88      0.00
    8    5    8      1.18      0.00
    8    5    9      0.80      0.00
    8    5   10      0.19      0.00
    8    5   11      0.26      0.00
    8    5   12     -0.45      0.00
    8    5   13      0.24      0.00
    8    5   14     -0.88      0.00
    8    5   15      0.41      0.00
    8    5   16      0.30      0.00
    8    5   17      0.21      0.00
    8    5   18      1.52      0.00
    8    5   19     -0.43      0.00
    8    5   20      0.71      0.00
    8    5   21     -0.22      0.00
    8    5   22     -0.34      0.00
   -8    6   28     -0.85      0.00
   -8    6   27      0.10      0.00
   -8    6   26      0.25      0.00
   -8    6   25     -0.20      0.00
   -8    6   24      0.02      0.00
   -8    6   23      0.16      0.00
   -8    6   22     -0.84      0.00
   -8    6   21      0.26      0.00
   -8    6   20     -0.52      0.00
   -8    6   19      1.01      0.00
   -8    6   18     -0.17      0.00
   -8    6   17      1.50      0.00
   -8    6   16      0.10      0.00
   -8    6   15     -0.13      0.00
   -8    6   14     -0.06      0.00
   -8    6   13     -1.99      0.00
   -8    6   12      0.45      0.00
   -8    6   11     -3.16      0.00
   -8    6   10      0.93      0.00
   -8    6    9     -2.86      0.00
   -8    6    8      0.23      0.00
   -8    6    7     -0.84      0.00
   -8    6    6      0.23      0.00
   -8    6    5     -0.20      0.00
   -8    6    4      0.77      0.00
   -8    6    3     -0.07      0.00
   -8    6    2      1.68      0.00
   -8    6    1      0.83      0.00
    8    6    0      2.35      0.00
    8    6    1      0.39      0.00
    8    6    2      2.08      0.00
    8    6    3      1.43      0.00
    8    6    4      1.08      0.00
    8    6    5     -0.54      0.00
    8    6    6     -0.54      0.00
    8    6    7     -1.69      0.00
    8    6    8     -0.89      0.00
    8    6    9     -0.77      0.00
    8    6   10     -0.19      0.00
    8    6   11     -0.24      0.00
    8    6   12      0.02      0.00
    8    6   13      0.20      0.00
    8    6   14     -0.16      0.00
    8    6   15      0.12      0.00
    8    6   16     -0.21      0.00
    8    6   17     -1.19      0.00
    8    6   18      0.58      0.00
    8    6   19     -1.43      0.00
    8    6   20      0.96      0.00
    8    6   21     -0.43      0.00
   -8    7   27      0.56      0.00
   -8    7   26      0.41      0.00
   -8    7   25     -0.20      0.00
   -8    7   24     -0.28      0.00
   -8    7   23      0.75      0.00
   -8    7   22     -0.74      0.00
   -8    7   21      1.20      0.00
   -8    7   20     -0.62      0.00
   -8    7   19      0.85      0.00
   -8    7   18     -0.98      0.00
   -8    7   17      0.19      0.00
   -8    7   16     -0.70      0.00
   -8    7   15     -0.30      0.00
   -8    7   14      0.79      0.00
   -8    7   13     -0.47      0.00
   -8    7   12      2.28      0.00
   -8    7   11     -0.52      0.00
   -8    7   10      2.74      0.00
   -8    7    9      0.93      0.00
   -8    7    8      1.58      0.00
   -8    7    7      1.43      0.00
   -8    7    6      0.93      0.00
   -8    7    5      0.62      0.00
   -8    7    4      1.11      0.00
   -8    7    3      0.59      0.00
   -8    7    2     -0.24      0.00
   -8    7    1     -0.35      0.00
    8    7    0      0.65      0.00
    8    7    1     -1.51      0.00
    8    7    2     -0.70      0.00
    8    7    3     -0.96      0.00
    8    7    4     -0.14      0.00
    8    7    5      0.34      0.00
    8    7    6      1.50      0.00
    8    7    7      0.90      0.00
    8    7    8      1.26      0.00
    8    7    9      0.60      0.00
    8    7   10      0.26      0.00
    8    7   11      0.34      0.00
    8    7   12     -0.14      0.00
    8    7   13      0.32      0.00
    8    7   14     -0.46      0.00
    8    7   15      0.51      0.00
    8    7   16      0.16      0.00
    8    7   17      0.01      0.00
    8    7   18      1.20      0.00
    8    7   19     -0.78      0.00
    8    7   20      0.92      0.00
   -8    8   26     -0.09      0.00
   -8    8   25     -0.25      0.00
   -8    8   24     -0.16      0.00
   -8    8   23      0.78      0.00
   -8    8   22     -1.05      0.00
   -8    8   21      0.84      0.00
   -8    8   20     -1.04      0.00
   -8    8   19      0.43      0.00
   -8    8   18     -0.57      0.00
   -8    8   17      0.61      0.00
   -8    8   16      0.27      0.00
   -8    8   15      0.46      0.00
   -8    8   14      0.82      0.00
   -8    8   13     -0.50      0.00
   -8    8   12      1.03      0.00
   -8    8   11     -1.19      0.00
   -8    8   10     -0.55      0.00
   -8    8    9     -0.92      0.00
   -8    8    8     -2.52      0.00
   -8    8    7     -0.84      0.00
   -8    8    6     -1.77      0.00
   -8    8    5     -1.66      0.00
   -8    8    4     -1.76      0.00
   -8    8    3     -1.22      0.00
   -8    8    2     -2.09      0.00
   -8    8    1     -0.23      0.00
    8    8    0     -0.08      0.00
    8    8    1      0.64      0.00
    8    8    2      0.92      0.00
    8    8    3      0.54      0.00
    8    8    4     -0.03      0.00
    8    8    5     -0.81      0.00
    8    8    6     -0.42      0.00
    8    8    7     -1.72      0.00
    8    8    8     -0.16      0.00
    8    8    9     -1.03      0.00
    8    8   10     -0.20      0.00
    8    8   11      0.09      0.00
    8    8   12     -0.35      0.00
    8    8   13      0.58      0.00
    8    8   14     -0.68      0.00
    8    8   15      0.75      0.00
    8    8   16     -0.71      0.00
    8    8   17     -0.01      0.00
    8    8   18      0.10      0.00
    8    8   19     -0.59      0.00
   -8    9   25     -0.42      0.00
   -8    9   24     -0.53      0.00
   -8    9   23      0.21      0.00
   -8    9   22     -1.12      0.00
   -8    9   21      0.63      0.00
   -8    9   20     -0.38      0.00
   -8    9   19      0.53      0.00
   -8    9   18      0.34      0.00
   -8    9   17      0.11      0.00
   -8    9   16     -0.07      0.00
   -8    9   15     -0.65      0.00
   -8    9   14     -0.23      0.00
   -8    9   13     -1.49      0.00
   -8    9   12     -0.03      0.00
   -8    9   11     -1.24      0.00
   -8    9   10     -0.35      0.00
   -8    9    9      1.19      0.00
   -8    9    8     -0.12      0.00
   -8    9    7      1.72      0.00
   -8    9    6      1.31      0.00
   -8    9    5      0.90      0.00
   -8    9    4      1.91      0.00
   -8    9    3      2.09      0.00
   -8    9    2      1.54      0.00
   -8    9    1      1.41      0.00
    8    9    0     -1.72      0.00
    8    9    1     -0.59      0.00
    8    9    2     -1.10      0.00
    8    9    3     -0.27      0.00
    8    9    4      0.08      0.00
    8    9    5      0.34      0.00
    8    9    6      1.21      0.00
    8    9    7     -0.22      0.00
    8    9    8      2.00      0.00
    8    9    9     -0.52      0.00
    8    9   10      0.99      0.00
    8    9   11     -0.30      0.00
    8    9   12      0.01      0.00
    8    9   13      0.13      0.00
    8    9   14     -0.39      0.00
    8    9   15      0.63      0.00
    8    9   16     -0.69      0.00
    8    9   17      0.35      0.00
   -8   10   24      0.55      0.00
   -8   10   23      1.27      0.00
   -8   10   22      0.12      0.00
   -8   10   21      1.04      0.00
   -8   10   20      0.15      0.00
   -8   10   19     -0.48      0.00
   -8   10   18     -0.02      0.00
   -8   10   17     -1.05      0.00
   -8   10   16      0.01      0.00
   -8   10   15     -0.50      0.00
   -8   10   14      0.64      0.00
   -8   10   13     -0.28      0.00
   -8   10   12      1.66      0.00
   -8   10   11      0.52      0.00
   -8   10   10      0.84      0.00
   -8   10    9      1.15      0.00
   -8   10    8     -0.80      0.00
   -8   10    7     -0.20      0.00
   -8   10    6     -0.02      0.00
   -8   10    5     -1.55      0.00
   -8   10    4     -0.20      0.00
   -8   10    3     -1.61      0.00
   -8   10    2     -1.08      0.00
   -8   10    1     -2.34      0.00
    8   10    0      0.12      0.00
    8   10    1      1.81      0.00
    8   10    2      0.41      0.00
    8   10    3     -0.07      0.00
    8   10    4     -0.61      0.00
    8   10    5     -0.45      0.00
    8   10    6     -0.48      0.00
    8   10    7     -1.39      0.00
    8   10    8      0.22      0.00
    8   10    9     -1.65      0.00
    8   10   10      0.46      0.00
    8   10   11     -0.42      0.00
    8   10   12      0.22      0.00
    8   10   13     -0.34      0.00
    8   10   14     -0.24      0.00
    8   10   15      0.02      0.00
    8   10   16     -0.35      0.00
   -8   11   21     -0.54      0.00
   -8   11   20     -0.56      0.00
   -8   11   19     -0.64      0.00
   -8   11   18      0.75      0.00
   -8   11   17      0.02      0.00
   -8   11   16      0.67      0.00
   -8   11   15      0.49      0.00
   -8   11   14      0.52      0.00
   -8   11   13      0.02      0.00
   -8   11   12      0.18      0.00
   -8   11   11     -0.77      0.00
   -8   11   10     -1.31      0.00
   -8   11    9      0.21      0.00
   -8   11    8     -1.30      0.00
   -8   11    7      0.52      0.00
   -8   11    6      0.42      0.00
   -8   11    5     -0.54      0.00
   -8   11    4      0.85      0.00
   -8   11    3     -0.11      0.00
   -8   11    2      1.49      0.00
   -8   11    1      0.02      0.00
    8   11    0     -2.14      0.00
    8   11    1     -0.01      0.00
    8   11    2      0.13      0.00
    8   11    3      0.75      0.00
    8   11    4      0.85      0.00
    8   11    5      0.91      0.00
    8   11    6      0.15      0.00
    8   11    7      0.40      0.00
    8   11    8      0.87      0.00
    8   11    9     -0.11      0.00
    8   11   10     -0.03      0.00
    8   11   11      0.08      0.00
    8   11   12     -0.34      0.00
    8   11   13      0.63      0.00
    8   11   14      0.37      0.00
    8   11   15      0.62      0.00
   -8   12   20      0.65      0.00
   -8   12   19      0.22      0.00
   -8   12   18      0.40      0.00
   -8   12   17      0.16      0.00
   -8   12   16     -0.50      0.00
   -8   12   15      0.49      0.00
   -8   12   14     -1.26      0.00
   -8   12   13     -0.07      0.00
   -8   12   12     -0.83      0.00
   -8   12   11      0.53      0.00
   -8   12   10     -0.48      0.00
   -8   12    9      1.92      0.00
   -8   12    8     -1.32      0.00
   -8   12    7      1.05      0.00
   -8   12    6     -0.55      0.00
   -8   12    5     -0.10      0.00
   -8   12    4      0.68      0.00
   -8   12    3     -0.11      0.00
   -8   12    2      0.57      0.00
   -8   12    1     -1.23      0.00
    8   12    0     -0.27      0.00
    8   12    1      0.46      0.00
    8   12    2     -1.15      0.00
    8   12    3     -1.23      0.00
    8   12    4     -0.76      0.00
    8   12    5      0.26      0.00
    8   12    6      0.06      0.00
    8   12    7      0.49      0.00
    8   12    8      0.62      0.00
    8   12    9      0.38      0.00
    8   12   10      0.55      0.00
    8   12   11      1.27      0.00
    8   12   12     -0.65      0.00
    8   12   13      0.33      0.00
   -8   13   16     -1.08      0.00
   -8   13   15      0.69      0.00
   -8   13   14     -0.74      0.00
   -8   13   13      1.27      0.00
   -8   13   12      0.28      0.00
   -8   13   11      0.81      0.00
   -8   13   10     -0.69      0.00
   -8   13    9      1.29      0.00
   -8   13    8     -1.49      0.00
   -8   13    7      1.82      0.00
   -8   13    6     -0.19      0.00
   -8   13    5      0.11      0.00
   -8   13    4     -0.17      0.00
   -8   13    3     -1.37      0.00
   -8   13    2     -0.43      0.00
   -8   13    1     -0.83      0.00
    8   13    0     -0.14      0.00
    8   13    1      0.93      0.00
    8   13    2      0.85      0.00
    8   13    3      0.88      0.00
    8   13    4     -0.07      0.00
    8   13    5     -0.55      0.00
    8   13    6     -1.56      0.00
    8   13    7     -1.26      0.00
    8   13   10     -0.91      0.00
   -8   14   10     -0.44      0.00
   -8   14    9      0.46      0.00
   -8   14    8     -1.86      0.00
   -8   14    7      0.19      0.00
   -8   14    6     -1.61      0.00
   -8   14    5     -0.96      0.00
   -8   14    4      0.62      0.00
   -8   14    3      0.39      0.00
   -8   14    2      1.75      0.00
   -8   14    1      1.09      0.00
    8   14    0      0.45      0.00
    8   14    1     -0.99      0.00
    8   14    2     -0.66      0.00
    8   14    3     -0.54      0.00
    8   14    4      0.39      0.00
    8   14    5      1.43      0.00
    8   14    6      1.01      0.00
   -9    0   29      1.30      0.00
   -9    0   27      0.53      0.00
   -9    0   25     -0.92      0.00
   -9    0   23     -0.54      0.00
   -9    0   21      1.60      0.00
   -9    0   19      0.59      0.00
   -9    0   17     -2.40      0.00
   -9    0   15     -2.15      0.00
   -9    0   13     -0.20      0.00
   -9    0   11      1.95      0.00
   -9    0    9      5.49      0.00
   -9    0    7      7.13      0.00
   -9    0    5      4.41      0.00
   -9    0    3      1.93      0.00
   -9    0    1      0.95      0.00
    9    0    1      1.04      0.00
    9    0    3      3.59      0.00
    9    0    5      4.50      0.00
    9    0    7      2.63      0.00
    9    0    9      0.05      0.00
    9    0   11     -1.64      0.00
    9    0   13     -1.09      0.00
    9    0   15     -0.39      0.00
    9    0   17      0.19      0.00
    9    0   19      0.36      0.00
    9    0   21      0.12      0.00
    9    0   23      0.67      0.00
   -9    1   30     -0.44      0.00
   -9    1   29      0.13      0.00
   -9    1   28     -0.31      0.00
   -9    1   27     -0.14      0.00
   -9    1   26      0.93      0.00
   -9    1   25      0.19      0.00
   -9    1   24      1.69      0.00
   -9    1   23      0.58      0.00
   -9    1   22     -0.09      0.00
   -9    1   21      0.40      0.00
   -9    1   20     -1.42      0.00
   -9    1   19     -0.38      0.00
   -9    1   18      0.91      0.00
   -9    1   17      0.00      0.00
   -9    1   16      2.38      0.00
   -9    1   15      1.05      0.00
   -9    1   14      0.99      0.00
   -9    1   13      0.87      0.00
   -9    1   12     -0.92      0.00
   -9    1   11      0.93      0.00
   -9    1   10     -3.86      0.00
   -9    1    9      1.29      0.00
   -9    1    8     -6.90      0.00
   -9    1    7      0.17      0.00
   -9    1    6     -5.95      0.00
   -9    1    5     -1.02      0.00
   -9    1    4     -2.80      0.00
   -9    1    3     -1.06      0.00
   -9    1    2     -1.46      0.00
   -9    1    1     -0.72      0.00
    9    1    0     -0.84      0.00
    9    1    1     -0.05      0.00
    9    1    2     -2.35      0.00
    9    1    3     -0.82      0.00
    9    1    4     -4.44      0.00
    9    1    5     -0.58      0.00
    9    1    6     -3.41      0.00
    9    1    7      0.15      0.00
    9    1    8     -1.11      0.00
    9    1    9      0.48      0.00
    9    1   10      1.06      0.00
    9    1   11      0.27      0.00
    9    1   12      1.42      0.00
    9    1   13     -0.27      0.00
    9    1   14      0.55      0.00
    9    1   15     -0.58      0.00
    9    1   16      0.12      0.00
    9    1   17     -0.43      0.00
    9    1   18     -0.31      0.00
    9    1   19     -0.24      0.00
    9    1   20     -0.08      0.00
    9    1   21     -0.17      0.00
    9    1   22     -0.36      0.00
    9    1   23     -0.13      0.00
   -9    2   30     -0.24      0.00
   -9    2   29     -0.76      0.00
   -9    2   28      0.47      0.00
   -9    2   27     -1.25      0.00
   -9    2   26      0.12      0.00
   -9    2   25     -2.16      0.00
   -9    2   24     -0.88      0.00
   -9    2   23     -1.73      0.00
   -9    2   22     -1.46      0.00
   -9    2   21      0.54      0.00
   -9    2   20     -0.42      0.00
   -9    2   19      0.51      0.00
   -9    2   18      0.54      0.00
   -9    2   17     -1.37      0.00
   -9    2   16     -1.07      0.00
   -9    2   15     -1.45      0.00
   -9    2   14     -1.90      0.00
   -9    2   13     -0.12      0.00
   -9    2   12     -1.45      0.00
   -9    2   11      2.26      0.00
   -9    2   10     -2.25      0.00
   -9    2    9      5.40      0.00
   -9    2    8     -1.44      0.00
   -9    2    7      6.16      0.00
   -9    2    6      1.21      0.00
   -9    2    5      3.60      0.00
   -9    2    4      2.01      0.00
   -9    2    3      1.81      0.00
   -9    2    2      1.32      0.00
   -9    2    1      1.24      0.00
    9    2    0     -0.19      0.00
    9    2    1      1.54      0.00
    9    2    2      1.43      0.00
    9    2    3      3.59      0.00
    9    2    4      1.71      0.00
    9    2    5      3.37      0.00
    9    2    6      0.50      0.00
    9    2    7      1.21      0.00
    9    2    8     -0.42      0.00
    9    2    9     -0.48      0.00
    9    2   10     -0.50      0.00
    9    2   11     -1.38      0.00
    9    2   12      0.11      0.00
    9    2   13     -0.70      0.00
    9    2   14      0.74      0.00
    9    2   15     -0.21      0.00
    9    2   16      0.63      0.00
    9    2   17     -0.06      0.00
    9    2   18      0.25      0.00
    9    2   19     -0.19      0.00
    9    2   20      0.19      0.00
    9    2   21     -0.31      0.00
    9    2   22      0.13      0.00
   -9    3   29     -0.56      0.00
   -9    3   28      1.14      0.00
   -9    3   27     -0.72      0.00
   -9    3   26      1.09      0.00
   -9    3   25      0.33      0.00
   -9    3   24      1.54      0.00
   -9    3   23      1.57      0.00
   -9    3   22      0.50      0.00
   -9    3   21      1.55      0.00
   -9    3   20     -0.75      0.00
   -9    3   19     -0.43      0.00
   -9    3   18      0.14      0.00
   -9    3   17     -0.34      0.00
   -9    3   16      1.16      0.00
   -9    3   15      1.68      0.00
   -9    3   14      1.20      0.00
   -9    3   13      1.73      0.00
   -9    3   12     -0.23      0.00
   -9    3   11      2.27      0.00
   -9    3   10     -2.94      0.00
   -9    3    9      2.63      0.00
   -9    3    8     -4.54      0.00
   -9    3    7     -0.30      0.00
   -9    3    6     -3.39      0.00
   -9    3    5     -2.50      0.00
   -9    3    4     -1.80      0.00
   -9    3    3     -1.95      0.00
   -9    3    2     -1.57      0.00
   -9    3    1     -0.63      0.00
    9    3    0     -1.31      0.00
    9    3    1     -1.45      0.00
    9    3    2     -2.40      0.00
    9    3    3     -2.59      0.00
    9    3    4     -2.86      0.00
    9    3    5     -1.44      0.00
    9    3    6     -0.74      0.00
    9    3    7     -0.24      0.00
    9    3    8      0.65      0.00
    9    3    9     -0.01      0.00
    9    3   10      1.24      0.00
    9    3   11     -0.26      0.00
    9    3   12      1.06      0.00
    9    3   13     -0.78      0.00
    9    3   14      0.36      0.00
    9    3   15     -0.64      0.00
    9    3   16      0.31      0.00
    9    3   17      0.09      0.00
    9    3   18      0.50      0.00
    9    3   19      0.18      0.00
    9    3   20      1.02      0.00
    9    3   21     -0.19      0.00
    9    3   22      0.62      0.00
   -9    4   28      0.78      0.00
   -9    4   27     -0.01      0.00
   -9    4   26      0.37      0.00
   -9    4   25      0.13      0.00
   -9    4   24     -0.57      0.00
   -9    4   23     -0.31      0.00
   -9    4   22     -1.48      0.00
   -9    4   21      0.34      0.00
   -9    4   20     -0.34      0.00
   -9    4   19      0.31      0.00
   -9    4   18      1.42      0.00
   -9    4   17     -0.42      0.00
   -9    4   16      0.06      0.00
   -9    4   15     -1.21      0.00
   -9    4   14     -1.34      0.00
   -9    4   13     -1.13      0.00
   -9    4   12     -1.85      0.00
   -9    4   11      0.78      0.00
   -9    4   10     -3.07      0.00
   -9    4    9      2.44      0.00
   -9    4    8     -1.37      0.00
   -9    4    7      2.41      0.00
   -9    4    6      1.77      0.00
   -9    4    5      1.65      0.00
   -9    4    4      2.11      0.00
   -9    4    3      1.85      0.00
   -9    4    2      1.18      0.00
   -9    4    1      1.96      0.00
    9    4    0      0.59      0.00
    9    4    1      1.86      0.00
    9    4    2      2.49      0.00
    9    4    3      2.40      0.00
    9    4    4      1.85      0.00
    9    4    5      0.96      0.00
    9    4    6      0.42      0.00
    9    4    7     -0.63      0.00
    9    4    8      0.42      0.00
    9    4    9     -0.84      0.00
    9    4   10      0.66      0.00
    9    4   11     -1.10      0.00
    9    4   12      0.92      0.00
    9    4   13     -0.80      0.00
    9    4   14      0.91      0.00
    9    4   15     -0.46      0.00
    9    4   16     -0.17      0.00
    9    4   17     -0.38      0.00
    9    4   18     -0.86      0.00
    9    4   19     -0.77      0.00
    9    4   20     -0.22      0.00
    9    4   21     -1.12      0.00
   -9    5   28      0.14      0.00
   -9    5   27     -0.34      0.00
   -9    5   26     -1.00      0.00
   -9    5   25     -0.12      0.00
   -9    5   24     -0.52      0.00
   -9    5   23      0.58      0.00
   -9    5   22     -0.02      0.00
   -9    5   21      0.95      0.00
   -9    5   20      0.07      0.00
   -9    5   19     -0.67      0.00
   -9    5   18      0.31      0.00
   -9    5   17     -1.15      0.00
   -9    5   16      0.52      0.00
   -9    5   15      0.55      0.00
   -9    5   14      0.97      0.00
   -9    5   13      1.68      0.00
   -9    5   12      0.00      0.00
   -9    5   11      3.13      0.00
   -9    5   10     -1.29      0.00
   -9    5    9      3.06      0.00
   -9    5    8     -1.45      0.00
   -9    5    7      0.19      0.00
   -9    5    6     -1.46      0.00
   -9    5    5     -1.17      0.00
   -9    5    4     -1.86      0.00
   -9    5    3     -0.98      0.00
   -9    5    2     -2.45      0.00
   -9    5    1     -0.47      0.00
    9    5    0     -2.11      0.00
    9    5    1     -1.42      0.00
    9    5    2     -1.98      0.00
    9    5    3     -1.75      0.00
    9    5    4     -1.36      0.00
    9    5    5     -0.03      0.00
    9    5    6     -0.06      0.00
    9    5    7      0.32      0.00
    9    5    8      0.06      0.00
    9    5    9     -0.22      0.00
    9    5   10      0.27      0.00
    9    5   11     -0.40      0.00
    9    5   12      0.74      0.00
    9    5   13     -0.81      0.00
    9    5   14      0.61      0.00
    9    5   15     -0.32      0.00
    9    5   16      0.22      0.00
    9    5   17      1.04      0.00
    9    5   18     -0.02      0.00
    9    5   19      1.06      0.00
    9    5   20      0.37      0.00
    9    5   21      0.10      0.00
   -9    6   27      0.51      0.00
   -9    6   26     -0.03      0.00
   -9    6   25      0.97      0.00
   -9    6   24      0.09      0.00
   -9    6   23      0.15      0.00
   -9    6   22     -0.62      0.00
   -9    6   21     -0.41      0.00
   -9    6   20     -0.54      0.00
   -9    6   19     -0.82      0.00
   -9    6   18      0.54      0.00
   -9    6   17     -0.52      0.00
   -9    6   16     -0.04      0.00
   -9    6   15     -0.35      0.00
   -9    6   14     -1.52      0.00
   -9    6   13      0.12      0.00
   -9    6   12     -2.92      0.00
   -9    6   11      0.92      0.00
   -9    6   10     -3.77      0.00
   -9    6    9      0.45      0.00
   -9    6    8     -2.10      0.00
   -9    6    7      0.49      0.00
   -9    6    6     -0.32      0.00
   -9    6    5      1.11      0.00
   -9    6    4      0.00      0.00
   -9    6    3      1.52      0.00
   -9    6    2      0.57      0.00
   -9    6    1      1.79      0.00
    9    6    0      0.12      0.00
    9    6    1      1.35      0.00
    9    6    2      1.30      0.00
    9    6    3      0.73      0.00
    9    6    4      0.13      0.00
    9    6    5      0.11      0.00
    9    6    6     -1.12      0.00
    9    6    7      0.23      0.00
    9    6    8     -0.80      0.00
    9    6    9      0.47      0.00
    9    6   10     -0.56      0.00
    9    6   11     -0.04      0.00
    9    6   12     -0.08      0.00
    9    6   13     -0.35      0.00
    9    6   14      0.54      0.00
    9    6   15     -0.18      0.00
    9    6   16     -0.40      0.00
    9    6   17      0.34      0.00
    9    6   18     -1.40      0.00
    9    6   19      0.38      0.00
    9    6   20     -0.86      0.00
   -9    7   26     -0.62      0.00
   -9    7   25     -0.21      0.00
   -9    7   24     -0.41      0.00
   -9    7   23     -0.37      0.00
   -9    7   22      0.21      0.00
   -9    7   21      0.22      0.00
   -9    7   20      0.87      0.00
   -9    7   19      0.02      0.00
   -9    7   18      1.01      0.00
   -9    7   17     -0.30      0.00
   -9    7   16      0.36      0.00
   -9    7   15      0.56      0.00
   -9    7   14     -0.20      0.00
   -9    7   13      1.79      0.00
   -9    7   12     -0.73      0.00
   -9    7   11      2.71      0.00
   -9    7   10      0.43      0.00
   -9    7    9      2.30      0.00
   -9    7    8      1.44      0.00
   -9    7    7      1.11      0.00
   -9    7    6      0.56      0.00
   -9    7    5      0.79      0.00
   -9    7    4      0.38      0.00
   -9    7    3      0.12      0.00
   -9    7    2      0.17      0.00
   -9    7    1     -0.35      0.00
    9    7    0     -0.30      0.00
    9    7    1     -0.61      0.00
    9    7    2      0.25      0.00
    9    7    3     -0.58      0.00
    9    7    4      0.71      0.00
    9    7    5      0.74      0.00
    9    7    6      0.20      0.00
    9    7    7      1.25      0.00
    9    7    8     -0.44      0.00
    9    7    9      0.98      0.00
    9    7   10     -0.33      0.00
    9    7   11      0.60      0.00
    9    7   12     -0.04      0.00
    9    7   13     -0.38      0.00
    9    7   14      0.09      0.00
    9    7   15     -0.54      0.00
    9    7   16     -0.16      0.00
    9    7   17      0.75      0.00
    9    7   18     -0.48      0.00
    9    7   19      1.06      0.00
   -9    8   25      0.25      0.00
   -9    8   24      0.88      0.00
   -9    8   23     -0.01      0.00
   -9    8   22      0.89      0.00
   -9    8   21     -0.37      0.00
   -9    8   20      0.39      0.00
   -9    8   19     -0.97      0.00
   -9    8   18      0.50      0.00
   -9    8   17     -0.74      0.00
   -9    8   16      0.61      0.00
   -9    8   15      0.03      0.00
   -9    8   14     -0.03      0.00
   -9    8   13      0.74      0.00
   -9    8   12     -0.57      0.00
   -9    8   11     -0.16      0.00
   -9    8   10     -0.61      0.00
   -9    8    9     -2.44      0.00
   -9    8    8     -0.58      0.00
   -9    8    7     -2.15      0.00
   -9    8    6     -0.85      0.00
   -9    8    5     -1.44      0.00
   -9    8    4     -0.67      0.00
   -9    8    3     -1.92      0.00
   -9    8    2     -0.18      0.00
   -9    8    1     -1.04      0.00
    9    8    0      0.52      0.00
    9    8    1     -0.58      0.00
    9    8    2      0.81      0.00
    9    8    3     -1.11      0.00
    9    8    4      0.26      0.00
    9    8    5     -0.58      0.00
    9    8    6     -0.83      0.00
    9    8    7      0.41      0.00
    9    8    8     -1.25      0.00
    9    8    9      0.54      0.00
    9    8   10     -0.71      0.00
    9    8   11      0.33      0.00
    9    8   12      0.22      0.00
    9    8   13      0.04      0.00
    9    8   14      1.15      0.00
    9    8   15     -0.19      0.00
    9    8   16      0.55      0.00
    9    8   17      0.12      0.00
   -9    9   24     -0.13      0.00
   -9    9   23     -1.18      0.00
   -9    9   22     -0.10      0.00
   -9    9   21     -0.83      0.00
   -9    9   20      0.33      0.00
   -9    9   19     -0.18      0.00
   -9    9   18      0.84      0.00
   -9    9   17     -0.38      0.00
   -9    9   16      0.40      0.00
   -9    9   15     -0.58      0.00
   -9    9   14     -0.62      0.00
   -9    9   13     -0.54      0.00
   -9    9   12     -0.97      0.00
   -9    9   11     -1.01      0.00
   -9    9   10      1.07      0.00
   -9    9    9     -0.72      0.00
   -9    9    8      2.24      0.00
   -9    9    7      0.49      0.00
   -9    9    6      1.15      0.00
   -9    9    5      0.75      0.00
   -9    9    4      1.55      0.00
   -9    9    3      0.51      0.00
   -9    9    2      1.51      0.00
   -9    9    1      1.03      0.00
    9    9    0      0.36      0.00
    9    9    1     -1.03      0.00
    9    9    2      0.61      0.00
    9    9    3     -0.78      0.00
    9    9    4      0.81      0.00
    9    9    5     -0.15      0.00
    9    9    6     -0.08      0.00
    9    9    7      1.37      0.00
    9    9    8     -0.57      0.00
    9    9    9      1.45      0.00
    9    9   10     -0.57      0.00
    9    9   11      0.42      0.00
    9    9   12     -0.34      0.00
    9    9   13     -0.61      0.00
    9    9   14      0.33      0.00
    9    9   15     -1.14      0.00
    9    9   16      0.52      0.00
   -9   10   23      0.56      0.00
   -9   10   22      0.94      0.00
   -9   10   21      0.51      0.00
   -9   10   20      0.05      0.00
   -9   10   19     -0.25      0.00
   -9   10   18     -0.65      0.00
   -9   10   17     -0.76      0.00
   -9   10   16     -0.35      0.00
   -9   10   15     -0.19      0.00
   -9   10   14     -0.14      0.00
   -9   10   13      1.01      0.00
   -9   10   12      0.77      0.00
   -9   10   11      0.85      0.00
   -9   10   10      1.57      0.00
   -9   10    9     -0.80      0.00
   -9   10    8      0.22      0.00
   -9   10    7     -0.61      0.00
   -9   10    6     -0.82      0.00
   -9   10    5     -0.20      0.00
   -9   10    4     -0.33      0.00
   -9   10    3     -0.68      0.00
   -9   10    2     -0.97      0.00
   -9   10    1      0.16      0.00
    9   10    0      1.33      0.00
    9   10    1      0.32      0.00
    9   10    2      0.46      0.00
    9   10    3     -0.63      0.00
    9   10    4      0.55      0.00
    9   10    5     -0.85      0.00
    9   10    6     -0.54      0.00
    9   10    7     -0.51      0.00
    9   10    8     -1.83      0.00
    9   10    9     -0.06      0.00
    9   10   10     -1.06      0.00
    9   10   11      0.24      0.00
    9   10   12     -0.45      0.00
    9   10   13     -0.23      0.00
    9   10   14      0.21      0.00
    9   10   15     -0.88      0.00
   -9   11   20     -0.60      0.00
   -9   11   19      0.42      0.00
   -9   11   18      0.38      0.00
   -9   11   17      0.77      0.00
   -9   11   16      0.89      0.00
   -9   11   15      0.72      0.00
   -9   11   14      0.37      0.00
   -9   11   13      0.37      0.00
   -9   11   12     -0.73      0.00
   -9   11   11     -1.21      0.00
   -9   11   10     -0.48      0.00
   -9   11    9     -1.25      0.00
   -9   11    8      0.25      0.00
   -9   11    7      0.51      0.00
   -9   11    6     -0.15      0.00
   -9   11    5      0.48      0.00
   -9   11    4     -0.20      0.00
   -9   11    3      0.40      0.00
   -9   11    2     -0.53      0.00
   -9   11    1      1.44      0.00
    9   11    0     -0.87      0.00
    9   11    1     -0.30      0.00
    9   11    2     -0.13      0.00
    9   11    3      0.34      0.00
    9   11    4      0.83      0.00
    9   11    5     -0.13      0.00
    9   11    6      1.43      0.00
    9   11    7      1.02      0.00
    9   11    8      1.21      0.00
    9   11    9      0.76      0.00
    9   11   10      0.53      0.00
    9   11   11      0.17      0.00
    9   11   12      0.49      0.00
    9   11   13      0.52      0.00
   -9   12   19      0.18      0.00
   -9   12   18      0.00      0.00
   -9   12   17     -0.67      0.00
   -9   12   16      0.05      0.00
   -9   12   15     -1.23      0.00
   -9   12   14     -0.37      0.00
   -9   12   13     -0.79      0.00
   -9   12   12      0.18      0.00
   -9   12   11      0.30      0.00
   -9   12   10      1.51      0.00
   -9   12    9      0.17      0.00
   -9   12    8      0.54      0.00
   -9   12    7     -0.11      0.00
   -9   12    6     -0.69      0.00
   -9   12    5      0.30      0.00
   -9   12    4     -0.21      0.00
   -9   12    3      0.75      0.00
   -9   12    2     -1.00      0.00
   -9   12    1      0.92      0.00
    9   12    0      0.97      0.00
    9   12    1      0.44      0.00
    9   12    2     -0.80      0.00
    9   12    3      0.05      0.00
    9   12    4     -0.31      0.00
    9   12    5     -0.58      0.00
    9   12    6     -0.19      0.00
    9   12    7     -0.97      0.00
    9   12    8     -0.29      0.00
    9   12   11     -0.45      0.00
   -9   13   15     -0.52      0.00
   -9   13   14      1.26      0.00
   -9   13   13      0.31      0.00
   -9   13   12      0.61      0.00
   -9   13   11     -0.35      0.00
   -9   13   10     -0.28      0.00
   -9   13    9     -1.04      0.00
   -9   13    8      0.08      0.00
   -9   13    7      0.28      0.00
   -9   13    6      0.07      0.00
   -9   13    5      0.52      0.00
   -9   13    4     -0.71      0.00
   -9   13    3      0.09      0.00
   -9   13    2     -1.03      0.00
   -9   13    1      0.83      0.00
    9   13    0     -0.26      0.00
    9   13    1      0.11      0.00
    9   13    2     -0.09      0.00
    9   13    3      0.64      0.00
    9   13    4     -0.40      0.00
    9   13    5     -0.15      0.00
    9   13    6     -0.11      0.00
    9   13    7      0.11      0.00
    9   13    8     -0.50      0.00
  -10    0   30      1.07      0.00
  -10    0   28      0.92      0.00
  -10    0   26     -0.45      0.00
  -10    0   24     -1.37      0.00
  -10    0   22      0.46      0.00
  -10    0   20      1.52      0.00
  -10    0   18     -0.54      0.00
  -10    0   16     -1.84      0.00
  -10    0   14     -1.57      0.00
  -10    0   12     -0.19      0.00
  -10    0   10      3.20      0.00
  -10    0    8      5.30      0.00
  -10    0    6      3.61      0.00
  -10    0    4      1.78      0.00
  -10    0    2      0.92      0.00
   10    0    0      0.24      0.00
   10    0    2      1.36      0.00
   10    0    4      2.81      0.00
   10    0    6      3.25      0.00
   10    0    8      1.88      0.00
   10    0   10     -0.47      0.00
   10    0   12     -1.06      0.00
   10    0   14     -0.85      0.00
   10    0   16      0.14      0.00
   10    0   18      0.78      0.00
   10    0   20      0.21      0.00
  -10    1   30      0.13      0.00
  -10    1   29     -0.43      0.00
  -10    1   28     -0.19      0.00
  -10    1   27      0.11      0.00
  -10    1   26      0.00      0.00
  -10    1   25      1.41      0.00
  -10    1   24      0.65      0.00
  -10    1   23      0.86      0.00
  -10    1   22      1.09      0.00
  -10    1   21     -1.33      0.00
  -10    1   20      0.27      0.00
  -10    1   19     -0.85      0.00
  -10    1   18     -0.35      0.00
  -10    1   17      0.99      0.00
  -10    1   16      0.20      0.00
  -10    1   15      1.36      0.00
  -10    1   14      0.24      0.00
  -10    1   13      0.73      0.00
  -10    1   12      0.52      0.00
  -10    1   11     -1.73      0.00
  -10    1   10      1.36      0.00
  -10    1    9     -4.89      0.00
  -10    1    8      0.80      0.00
  -10    1    7     -4.73      0.00
  -10    1    6     -0.11      0.00
  -10    1    5     -2.40      0.00
  -10    1    4     -0.09      0.00
  -10    1    3     -1.27      0.00
  -10    1    2     -0.01      0.00
  -10    1    1     -0.42      0.00
   10    1    0     -0.16      0.00
   10    1    1     -0.60      0.00
   10    1    2     -0.80      0.00
   10    1    3     -2.01      0.00
   10    1    4     -0.98      0.00
   10    1    5     -2.67      0.00
   10    1    6     -0.46      0.00
   10    1    7     -2.30      0.00
   10    1    8      0.02      0.00
   10    1    9     -0.28      0.00
   10    1   10      0.12      0.00
   10    1   11      1.11      0.00
   10    1   12     -0.07      0.00
   10    1   13      1.05      0.00
   10    1   14     -0.47      0.00
   10    1   15      0.55      0.00
   10    1   16     -0.71      0.00
   10    1   17     -0.48      0.00
   10    1   18     -0.53      0.00
   10    1   19     -0.30      0.00
   10    1   20     -0.29      0.00
   10    1   21     -0.10      0.00
  -10    2   29      0.16      0.00
  -10    2   28     -0.49      0.00
  -10    2   27      0.18      0.00
  -10    2   26     -0.96      0.00
  -10    2   25     -0.64      0.00
  -10    2   24     -1.50      0.00
  -10    2   23     -1.94      0.00
  -10    2   22      0.05      0.00
  -10    2   21     -1.69      0.00
  -10    2   20      1.24      0.00
  -10    2   19      0.25      0.00
  -10    2   18      0.27      0.00
  -10    2   17      0.26      0.00
  -10    2   16     -0.62      0.00
  -10    2   15     -0.40      0.00
  -10    2   14     -0.77      0.00
  -10    2   13     -0.27      0.00
  -10    2   12      0.60      0.00
  -10    2   11     -1.59      0.00
  -10    2   10      3.60      0.00
  -10    2    9     -1.78      0.00
  -10    2    8      4.89      0.00
  -10    2    7      0.23      0.00
  -10    2    6      3.05      0.00
  -10    2    5      0.84      0.00
  -10    2    4      1.42      0.00
  -10    2    3      0.36      0.00
  -10    2    2      0.69      0.00
  -10    2    1      0.06      0.00
   10    2    0      0.26      0.00
   10    2    1      0.79      0.00
   10    2    2      1.18      0.00
   10    2    3      1.53      0.00
   10    2    4      1.58      0.00
   10    2    5      1.11      0.00
   10    2    6      1.32      0.00
   10    2    7      0.30      0.00
   10    2    8      0.49      0.00
   10    2    9     -0.12      0.00
   10    2   10     -1.01      0.00
   10    2   11     -0.13      0.00
   10    2   12     -1.24      0.00
   10    2   13      0.22      0.00
   10    2   14     -0.91      0.00
   10    2   15      0.74      0.00
   10    2   16     -0.22      0.00
   10    2   17      0.78      0.00
   10    2   18      0.04      0.00
   10    2   19      0.43      0.00
   10    2   20     -0.42      0.00
   10    2   21      0.20      0.00
  -10    3   29      0.61      0.00
  -10    3   28     -0.46      0.00
  -10    3   27      0.04      0.00
  -10    3   26     -0.13      0.00
  -10    3   25      0.56      0.00
  -10    3   24      1.16      0.00
  -10    3   23      0.68      0.00
  -10    3   22      2.35      0.00
  -10    3   21     -0.26      0.00
  -10    3   20      0.73      0.00
  -10    3   19     -0.25      0.00
  -10    3   18     -0.96      0.00
  -10    3   17      0.33      0.00
  -10    3   16     -0.18      0.00
  -10    3   15      1.06      0.00
  -10    3   14     -0.06      0.00
  -10    3   13      0.86      0.00
  -10    3   12      0.79      0.00
  -10    3   11     -1.43      0.00
  -10    3   10      2.20      0.00
  -10    3    9     -3.51      0.00
  -10    3    8      0.26      0.00
  -10    3    7     -3.06      0.00
  -10    3    6     -1.74      0.00
  -10    3    5     -1.60      0.00
  -10    3    4     -1.22      0.00
  -10    3    3     -1.04      0.00
  -10    3    2     -0.56      0.00
  -10    3    1     -0.54      0.00
   10    3    0     -0.35      0.00
   10    3    1     -0.75      0.00
   10    3    2     -1.47      0.00
   10    3    3     -1.09      0.00
   10    3    4     -1.44      0.00
   10    3    5     -0.35      0.00
   10    3    6     -0.85      0.00
   10    3    7     -0.08      0.00
   10    3    8     -0.48      0.00
   10    3    9      0.66      0.00
   10    3   10     -0.18      0.00
   10    3   11      1.33      0.00
   10    3   12     -0.05      0.00
   10    3   13      0.99      0.00
   10    3   14     -0.30      0.00
   10    3   15      0.47      0.00
   10    3   16     -0.44      0.00
   10    3   17      0.14      0.00
   10    3   18     -0.27      0.00
   10    3   19      0.76      0.00
   10    3   20     -0.17      0.00
  -10    4   28      0.35      0.00
  -10    4   27      0.79      0.00
  -10    4   26      0.88      0.00
  -10    4   25      0.52      0.00
  -10    4   24      0.10      0.00
  -10    4   23     -1.00      0.00
  -10    4   22     -0.29      0.00
  -10    4   21     -1.33      0.00
  -10    4   20     -0.57      0.00
  -10    4   19      0.76      0.00
  -10    4   18     -0.74      0.00
  -10    4   17      1.13      0.00
  -10    4   16     -1.13      0.00
  -10    4   15      0.39      0.00
  -10    4   14     -1.73      0.00
  -10    4   13     -0.15      0.00
  -10    4   12     -0.42      0.00
  -10    4   11     -2.16      0.00
  -10    4   10      1.67      0.00
  -10    4    9     -1.71      0.00
  -10    4    8      2.39      0.00
  -10    4    7      1.26      0.00
  -10    4    6      1.93      0.00
  -10    4    5      1.75      0.00
  -10    4    4      1.66      0.00
  -10    4    3      0.96      0.00
  -10    4    2      1.48      0.00
  -10    4    1      0.23      0.00
   10    4    0      1.06      0.00
   10    4    1      1.07      0.00
   10    4    2      1.22      0.00
   10    4    3      1.32      0.00
   10    4    4      0.54      0.00
   10    4    5      0.84      0.00
   10    4    6      0.03      0.00
   10    4    7      0.87      0.00
   10    4    8      0.00      0.00
   10    4    9      0.78      0.00
   10    4   10     -0.93      0.00
   10    4   11      0.40      0.00
   10    4   12     -1.21      0.00
   10    4   13      0.29      0.00
   10    4   14     -0.55      0.00
   10    4   15      0.17      0.00
   10    4   16      0.11      0.00
   10    4   17     -0.19      0.00
   10    4   19     -0.17      0.00
  -10    5   26     -0.91      0.00
  -10    5   25     -1.10      0.00
  -10    5   24     -0.49      0.00
  -10    5   23     -0.25      0.00
  -10    5   22      0.99      0.00
  -10    5   21      0.74      0.00
  -10    5   20      0.47      0.00
  -10    5   19      1.35      0.00
  -10    5   18     -0.86      0.00
  -10    5   17      1.05      0.00
  -10    5   16     -0.42      0.00
  -10    5   15      1.28      0.00
  -10    5   14      0.30      0.00
  -10    5   13      0.71      0.00
  -10    5   12      2.11      0.00
  -10    5   11     -0.88      0.00
  -10    5   10      3.32      0.00
  -10    5    9     -1.66      0.00
  -10    5    8      0.89      0.00
  -10    5    7     -1.98      0.00
  -10    5    6     -1.01      0.00
  -10    5    5     -2.07      0.00
  -10    5    4     -0.77      0.00
  -10    5    3     -2.16      0.00
  -10    5    2     -0.54      0.00
  -10    5    1     -1.84      0.00
   10    5    0     -0.43      0.00
   10    5    1     -1.26      0.00
   10    5    2     -1.04      0.00
   10    5    3     -0.79      0.00
   10    5    4     -0.35      0.00
   10    5    5     -0.41      0.00
   10    5    6     -0.15      0.00
   10    5    7     -0.80      0.00
   10    5    8     -0.35      0.00
   10    5    9     -0.24      0.00
   10    5   10     -0.11      0.00
   10    5   11      0.94      0.00
   10    5   12     -0.22      0.00
   10    5   13      0.85      0.00
   10    5   14     -0.40      0.00
   10    5   15     -0.10      0.00
   10    5   16      0.27      0.00
   10    5   17     -0.44      0.00
   10    5   18      0.81      0.00
   10    5   19      0.39      0.00
  -10    6   25      0.55      0.00
  -10    6   24      0.95      0.00
  -10    6   23     -0.23      0.00
  -10    6   22      0.01      0.00
  -10    6   21     -1.25      0.00
  -10    6   20     -1.37      0.00
  -10    6   19     -0.57      0.00
  -10    6   18     -1.45      0.00
  -10    6   17     -0.20      0.00
  -10    6   16     -0.83      0.00
  -10    6   15     -0.80      0.00
  -10    6   14     -0.21      0.00
  -10    6   13     -2.04      0.00
  -10    6   12      0.95      0.00
  -10    6   11     -3.72      0.00
  -10    6   10      1.01      0.00
  -10    6    9     -2.81      0.00
  -10    6    8      1.00      0.00
  -10    6    7     -0.43      0.00
  -10    6    6      1.44      0.00
  -10    6    5      0.15      0.00
  -10    6    4      1.47      0.00
  -10    6    3      0.30      0.00
  -10    6    2      1.52      0.00
  -10    6    1      0.14      0.00
   10    6    0      0.87      0.00
   10    6    1      0.71      0.00
   10    6    2     -0.02      0.00
   10    6    3      0.39      0.00
   10    6    4     -0.15      0.00
   10    6    5     -0.42      0.00
   10    6    6      0.76      0.00
   10    6    7     -0.68      0.00
   10    6    8      1.18      0.00
   10    6    9     -1.00      0.00
   10    6   10      0.13      0.00
   10    6   11     -0.78      0.00
   10    6   12     -0.59      0.00
   10    6   13      0.30      0.00
   10    6   14     -0.12      0.00
   10    6   15      0.27      0.00
   10    6   16      0.60      0.00
   10    6   17     -0.84      0.00
  -10    7   25     -1.03      0.00
  -10    7   24     -0.47      0.00
  -10    7   23     -0.79      0.00
  -10    7   22      0.34      0.00
  -10    7   21      0.38      0.00
  -10    7   20      0.86      0.00
  -10    7   19      1.59      0.00
  -10    7   18      0.52      0.00
  -10    7   17      1.28      0.00
  -10    7   16      0.66      0.00
  -10    7   15      0.43      0.00
  -10    7   14      1.42      0.00
  -10    7   13     -0.65      0.00
  -10    7   12      2.52      0.00
  -10    7   11     -0.33      0.00
  -10    7   10      2.67      0.00
  -10    7    9      0.80      0.00
  -10    7    8      1.17      0.00
  -10    7    7      0.35      0.00
  -10    7    6      0.23      0.00
  -10    7    5      0.15      0.00
  -10    7    4      0.09      0.00
  -10    7    3      0.06      0.00
  -10    7    2     -0.13      0.00
  -10    7    1     -0.17      0.00
   10    7    0     -0.35      0.00
   10    7    1      0.82      0.00
   10    7    2     -0.77      0.00
   10    7    3      1.41      0.00
   10    7    4     -0.33      0.00
   10    7    5      0.32      0.00
   10    7    6      0.56      0.00
   10    7    7     -0.91      0.00
   10    7    8      1.40      0.00
   10    7    9     -0.79      0.00
   10    7   10      1.60      0.00
   10    7   11     -0.15      0.00
   10    7   12      0.31      0.00
   10    7   13     -0.07      0.00
   10    7   14     -0.87      0.00
   10    7   15     -0.50      0.00
   10    7   16     -0.03      0.00
   10    7   17     -0.56      0.00
  -10    8   24      0.66      0.00
  -10    8   23      0.92      0.00
  -10    8   22      0.58      0.00
  -10    8   21      0.35      0.00
  -10    8   20     -0.68      0.00
  -10    8   19      0.13      0.00
  -10    8   18     -1.52      0.00
  -10    8   17      0.29      0.00
  -10    8   16     -1.10      0.00
  -10    8   15     -0.12      0.00
  -10    8   14     -0.06      0.00
  -10    8   13     -0.73      0.00
  -10    8   12      0.06      0.00
  -10    8   11     -0.90      0.00
  -10    8   10     -1.78      0.00
  -10    8    9     -0.63      0.00
  -10    8    8     -2.10      0.00
  -10    8    7     -0.22      0.00
  -10    8    6     -1.33      0.00
  -10    8    5     -0.08      0.00
  -10    8    4     -1.40      0.00
  -10    8    3     -0.14      0.00
  -10    8    2     -0.67      0.00
  -10    8    1     -0.27      0.00
   10    8    0     -0.63      0.00
   10    8    1      0.66      0.00
   10    8    2     -1.63      0.00
   10    8    3      1.17      0.00
   10    8    4     -1.13      0.00
   10    8    5      0.61      0.00
   10    8    6      0.19      0.00
   10    8    7     -0.89      0.00
   10    8    8      0.59      0.00
   10    8    9     -1.54      0.00
   10    8   10      0.45      0.00
   10    8   11     -0.66      0.00
   10    8   12      0.35      0.00
   10    8   13      1.10      0.00
   10    8   14      0.33      0.00
   10    8   15      1.24      0.00
   10    8   16      0.43      0.00
  -10    9   23     -0.50      0.00
  -10    9   22     -0.90      0.00
  -10    9   21     -0.27      0.00
  -10    9   20     -0.53      0.00
  -10    9   19      0.97      0.00
  -10    9   18     -0.67      0.00
  -10    9   17      1.36      0.00
  -10    9   16     -0.73      0.00
  -10    9   15      0.52      0.00
  -10    9   14     -0.27      0.00
  -10    9   13     -0.39      0.00
  -10    9   12     -0.49      0.00
  -10    9   11      0.79      0.00
  -10    9   10     -0.60      0.00
  -10    9    9      2.23      0.00
  -10    9    8     -0.01      0.00
  -10    9    7      1.57      0.00
  -10    9    4     -0.11      0.00
  -10    9    3      1.06      0.00
  -10    9    2      0.34      0.00
  -10    9    1      0.12      0.00
   10    9    0     -0.30      0.00
   10    9    1      0.66      0.00
   10    9    2     -0.84      0.00
   10    9    3      1.06      0.00
   10    9    4     -1.44      0.00
   10    9    5      0.36      0.00
   10    9    6      0.20      0.00
   10    9    7     -0.02      0.00
   10    9    8      1.63      0.00
   10    9    9     -0.17      0.00
   10    9   10      1.11      0.00
   10    9   11     -0.40      0.00
   10    9   12     -0.48      0.00
   10    9   13     -0.12      0.00
   10    9   14     -1.62      0.00
   10    9   15      0.17      0.00
  -10   10   22      0.51      0.00
  -10   10   21      0.17      0.00
  -10   10   20     -0.28      0.00
  -10   10   19     -0.08      0.00
  -10   10   18     -1.32      0.00
  -10   10   17      0.21      0.00
  -10   10   16     -1.00      0.00
  -10   10   15     -0.03      0.00
  -10   10   14      0.32      0.00
  -10   10   13      0.25      0.00
  -10   10   12      0.72      0.00
  -10   10   11      1.27      0.00
  -10   10   10     -0.62      0.00
  -10   10    4     -0.73      0.00
  -10   10    3      0.07      0.00
  -10   10    2      0.12      0.00
  -10   10    1     -0.24      0.00
   10   10    0      0.38      0.00
   10   10    1     -0.09      0.00
   10   10    2     -0.32      0.00
   10   10    3      1.07      0.00
   10   10    4     -0.70      0.00
   10   10    5      0.64      0.00
   10   10    6     -0.97      0.00
   10   10    7     -1.52      0.00
   10   10    8     -0.81      0.00
   10   10    9     -1.65      0.00
   10   10   10     -0.03      0.00
   10   10   11     -0.67      0.00
   10   10   12      0.07      0.00
   10   10   13      0.50      0.00
  -10   11   20      0.33      0.00
  -10   11   19      0.92      0.00
  -10   11   18      0.49      0.00
  -10   11   17      1.46      0.00
  -10   11   16      0.56      0.00
  -10   11   15      0.65      0.00
  -10   11   14      0.75      0.00
  -10   11   13     -0.58      0.00
  -10   11   12     -0.63      0.00
  -10   11   11     -0.78      0.00
  -10   11   10     -1.37      0.00
  -10   11    9     -0.08      0.00
  -10   11    8     -0.02      0.00
  -10   11    7      0.17      0.00
  -10   11    6      0.10      0.00
  -10   11    5      0.24      0.00
  -10   11    4     -0.27      0.00
  -10   11    3     -0.21      0.00
  -10   11    2      0.41      0.00
  -10   11    1     -0.81      0.00
   10   11    0      0.17      0.00
   10   11    1     -0.65      0.00
   10   11    2      0.09      0.00
   10   11    3      0.06      0.00
   10   11    4     -0.90      0.00
   10   11    5      1.36      0.00
   10   11    6      0.55      0.00
   10   11    7      1.99      0.00
   10   11    8      1.34      0.00
   10   11    9      1.08      0.00
   10   11   10      0.75      0.00
  -10   12   15     -0.77      0.00
  -10   12   14     -0.66      0.00
  -10   12   13     -0.53      0.00
  -10   12   12      0.44      0.00
  -10   12   11      1.03      0.00
  -10   12   10      0.97      0.00
  -10   12    9      0.67      0.00
  -10   12    8      0.58      0.00
  -10   12    7     -0.66      0.00
  -10   12    6      0.17      0.00
  -10   12    5     -0.34      0.00
  -10   12    4      0.27      0.00
  -10   12    3     -0.60      0.00
  -10   12    2      0.60      0.00
  -10   12    1     -0.71      0.00
   10   12    0      0.79      0.00
   10   12    1     -0.36      0.00
   10   12    2      0.95      0.00
   10   12    3      0.16      0.00
   10   12    4     -0.14      0.00
   10   12    5      0.09      0.00
   10   12    6     -1.73      0.00
   10   12    7     -0.70      0.00
   10   12    8     -1.53      0.00
  -10   13   13      0.60      0.00
  -10   13   12      0.19      0.00
  -10   13   11     -0.61      0.00
  -10   13   10     -0.75      0.00
  -10   13    9     -1.06      0.00
  -10   13    8      0.26      0.00
  -10   13    7     -0.53      0.00
  -10   13    6      0.87      0.00
  -10   13    5     -0.27      0.00
  -10   13    4      0.39      0.00
  -10   13    3     -0.28      0.00
  -10   13    2      0.86      0.00
  -10   13    1     -0.08      0.00
   10   13    0     -0.40      0.00
   10   13    1     -0.59      0.00
  -11    0   29      1.35      0.00
  -11    0   27      1.02      0.00
  -11    0   25     -0.73      0.00
  -11    0   23     -1.10      0.00
  -11    0   21      0.16      0.00
  -11    0   19      0.32      0.00
  -11    0   17     -0.28      0.00
  -11    0   15     -1.43      0.00
  -11    0   13     -1.74      0.00
  -11    0   11      1.07      0.00
  -11    0    9      3.44      0.00
  -11    0    7      2.13      0.00
  -11    0    5      0.59      0.00
  -11    0    3      0.54      0.00
  -11    0    1      0.53      0.00
   11    0    1      0.56      0.00
   11    0    3      0.84      0.00
   11    0    5      2.01      0.00
   11    0    7      1.97      0.00
   11    0    9      0.16      0.00
   11    0   11     -0.65      0.00
   11    0   13     -1.17      0.00
   11    0   15     -0.46      0.00
   11    0   17      0.89      0.00
  -11    1   29     -0.06      0.00
  -11    1   28     -0.93      0.00
  -11    1   27     -0.31      0.00
  -11    1   26     -0.09      0.00
  -11    1   25     -0.15      0.00
  -11    1   24      1.04      0.00
  -11    1   23      0.59      0.00
  -11    1   22      0.17      0.00
  -11    1   21      0.61      0.00
  -11    1   20     -0.77      0.00
  -11    1   19      0.01      0.00
  -11    1   18     -0.58      0.00
  -11    1   17      0.05      0.00
  -11    1   16      0.26      0.00
  -11    1   15     -0.18      0.00
  -11    1   14      1.47      0.00
  -11    1   13     -0.11      0.00
  -11    1   12      0.23      0.00
  -11    1   11      0.91      0.00
  -11    1   10     -2.93      0.00
  -11    1    9      0.89      0.00
  -11    1    8     -3.25      0.00
  -11    1    7      0.39      0.00
  -11    1    6     -1.22      0.00
  -11    1    5      0.75      0.00
  -11    1    4     -0.44      0.00
  -11    1    3      0.93      0.00
  -11    1    2     -0.38      0.00
  -11    1    1      0.66      0.00
   11    1    0     -0.33      0.00
   11    1    1     -0.50      0.00
   11    1    2     -0.33      0.00
   11    1    3     -0.53      0.00
   11    1    4     -0.88      0.00
   11    1    5     -0.32      0.00
   11    1    6     -1.83      0.00
   11    1    7     -0.18      0.00
   11    1    8     -0.75      0.00
   11    1    9     -0.31      0.00
   11    1   10      0.61      0.00
   11    1   11     -0.26      0.00
   11    1   12      1.12      0.00
   11    1   13     -0.33      0.00
   11    1   14      1.23      0.00
   11    1   15     -0.72      0.00
   11    1   16     -0.17      0.00
   11    1   17     -0.71      0.00
   11    1   18     -0.62      0.00
   11    1   19     -0.33      0.00
  -11    2   28     -0.03      0.00
  -11    2   27      0.30      0.00
  -11    2   26      0.17      0.00
  -11    2   25     -0.43      0.00
  -11    2   24     -0.64      0.00
  -11    2   23     -0.39      0.00
  -11    2   22     -1.55      0.00
  -11    2   21      0.68      0.00
  -11    2   20     -0.53      0.00
  -11    2   19      1.20      0.00
  -11    2   18      0.18      0.00
  -11    2   17      0.98      0.00
  -11    2   16      0.25      0.00
  -11    2   15     -0.40      0.00
  -11    2   14      0.80      0.00
  -11    2   13     -0.76      0.00
  -11    2   12     -0.44      0.00
  -11    2   11      1.74      0.00
  -11    2   10     -1.41      0.00
  -11    2    9      3.56      0.00
  -11    2    8     -0.16      0.00
  -11    2    7      2.28      0.00
  -11    2    6      0.02      0.00
  -11    2    5      0.72      0.00
  -11    2    4     -0.80      0.00
  -11    2    3      0.28      0.00
  -11    2    2     -0.72      0.00
  -11    2    1      0.08      0.00
   11    2    0      0.41      0.00
   11    2    1      0.03      0.00
   11    2    2      0.49      0.00
   11    2    3     -0.20      0.00
   11    2    4      0.42      0.00
   11    2    5      0.46      0.00
   11    2    6      0.19      0.00
   11    2    7      0.81      0.00
   11    2    8      0.29      0.00
   11    2    9     -0.41      0.00
   11    2   10      0.28      0.00
   11    2   11     -1.11      0.00
   11    2   12      0.02      0.00
   11    2   13     -1.44      0.00
   11    2   14      0.51      0.00
   11    2   15     -0.74      0.00
   11    2   16      1.06      0.00
   11    2   17      0.27      0.00
   11    2   18      0.68      0.00
   11    2   19     -0.03      0.00
  -11    3   28     -0.13      0.00
  -11    3   27     -0.17      0.00
  -11    3   26     -0.26      0.00
  -11    3   25     -0.09      0.00
  -11    3   24      0.30      0.00
  -11    3   23      1.35      0.00
  -11    3   22      0.19      0.00
  -11    3   21      1.34      0.00
  -11    3   20     -0.20      0.00
  -11    3   19     -0.25      0.00
  -11    3   18     -0.70      0.00
  -11    3   17     -0.59      0.00
  -11    3   16      0.03      0.00
  -11    3   15     -1.21      0.00
  -11    3   14      1.32      0.00
  -11    3   13     -0.80      0.00
  -11    3   12      0.10      0.00
  -11    3   11      1.22      0.00
  -11    3   10     -2.31      0.00
  -11    3    9      0.38      0.00
  -11    3    8     -2.66      0.00
  -11    3    7     -1.20      0.00
  -11    3    6     -1.46      0.00
  -11    3    5     -0.41      0.00
  -11    3    4     -0.73      0.00
  -11    3    3      0.19      0.00
  -11    3    2     -0.38      0.00
  -11    3    1      0.08      0.00
   11    3    0     -0.27      0.00
   11    3    1     -0.13      0.00
   11    3    2      0.07      0.00
   11    3    3     -0.24      0.00
   11    3    4      0.37      0.00
   11    3    5     -0.31      0.00
   11    3    6     -0.46      0.00
   11    3    7     -0.47      0.00
   11    3    8     -0.29      0.00
   11    3    9     -0.48      0.00
   11    3   10      0.71      0.00
   11    3   11      0.12      0.00
   11    3   12      1.07      0.00
   11    3   13      0.23      0.00
   11    3   14      0.78      0.00
   11    3   15     -0.59      0.00
   11    3   16     -0.14      0.00
   11    3   17     -0.79      0.00
   11    3   18     -0.01      0.00
   11    3   19     -0.28      0.00
  -11    4   27      0.72      0.00
  -11    4   26      1.02      0.00
  -11    4   25      0.41      0.00
  -11    4   24      0.28      0.00
  -11    4   23     -0.34      0.00
  -11    4   22     -1.11      0.00
  -11    4   21     -1.13      0.00
  -11    4   20     -0.20      0.00
  -11    4   19     -0.99      0.00
  -11    4   18      0.85      0.00
  -11    4   17     -0.58      0.00
  -11    4   16      1.21      0.00
  -11    4   15     -1.60      0.00
  -11    4   14      1.45      0.00
  -11    4   13     -1.43      0.00
  -11    4   12     -0.67      0.00
  -11    4   11      0.64      0.00
  -11    4   10     -1.49      0.00
  -11    4    9      2.15      0.00
  -11    4    8      0.81      0.00
  -11    4    7      2.17      0.00
  -11    4    6      1.28      0.00
  -11    4    5      1.60      0.00
  -11    4    4      0.36      0.00
  -11    4    3      1.19      0.00
  -11    4    2      0.20      0.00
  -11    4    1      0.91      0.00
   11    4    0     -0.03      0.00
   11    4    1      0.63      0.00
   11    4    2      0.08      0.00
   11    4    3     -0.01      0.00
   11    4    4      0.28      0.00
   11    4    5      0.29      0.00
   11    4    6      0.73      0.00
   11    4    7      1.00      0.00
   11    4    8      0.87      0.00
   11    4    9      0.13      0.00
   11    4   10      0.27      0.00
   11    4   11     -0.77      0.00
   11    4   12     -0.39      0.00
   11    4   13     -0.56      0.00
   11    4   14     -0.05      0.00
   11    4   15      0.40      0.00
  -11    5   25     -1.33      0.00
  -11    5   24     -0.46      0.00
  -11    5   23     -0.03      0.00
  -11    5   22      0.95      0.00
  -11    5   21      0.69      0.00
  -11    5   20      2.21      0.00
  -11    5   19     -0.20      0.00
  -11    5   18      1.62      0.00
  -11    5   17     -0.67      0.00
  -11    5   16      1.36      0.00
  -11    5   15     -1.01      0.00
  -11    5   14      1.33      0.00
  -11    5   13      0.34      0.00
  -11    5   12     -0.09      0.00
  -11    5   11      2.50      0.00
  -11    5   10     -1.51      0.00
  -11    5    9      1.09      0.00
  -11    5    8     -2.33      0.00
  -11    5    7     -0.91      0.00
  -11    5    6     -2.22      0.00
  -11    5    5     -0.63      0.00
  -11    5    4     -1.70      0.00
  -11    5    3     -0.35      0.00
  -11    5    2     -1.37      0.00
  -11    5    1     -0.19      0.00
   11    5    0     -0.87      0.00
   11    5    1     -0.06      0.00
   11    5    2     -0.23      0.00
   11    5    3     -0.09      0.00
   11    5    4     -0.21      0.00
   11    5    5     -0.44      0.00
   11    5    6     -1.23      0.00
   11    5    7     -0.62      0.00
   11    5    8     -1.10      0.00
   11    5    9     -0.13      0.00
   11    5   10      0.36      0.00
   11    5   11      0.38      0.00
   11    5   12      0.83      0.00
   11    5   13      0.18      0.00
   11    5   14     -0.13      0.00
   11    5   15     -0.09      0.00
   11    5   16     -0.86      0.00
   11    5   17      0.22      0.00
   11    5   18     -0.10      0.00
  -11    6   24      0.67      0.00
  -11    6   23      0.26      0.00
  -11    6   22     -0.56      0.00
  -11    6   21     -1.73      0.00
  -11    6   20     -0.83      0.00
  -11    6   19     -2.48      0.00
  -11    6   18     -0.43      0.00
  -11    6   17     -1.60      0.00
  -11    6   16     -0.10      0.00
  -11    6   15     -0.92      0.00
  -11    6   14     -0.52      0.00
  -11    6   13      0.24      0.00
  -11    6   12     -2.52      0.00
  -11    6   11      1.01      0.00
  -11    6   10     -2.65      0.00
  -11    6    9      1.47      0.00
  -11    6    8     -0.29      0.00
  -11    6    7      1.83      0.00
  -11    6    6      0.61      0.00
  -11    6    5      1.26      0.00
  -11    6    4      0.39      0.00
  -11    6    3      1.03      0.00
  -11    6    2      0.35      0.00
  -11    6    1      0.72      0.00
   11    6    0     -0.02      0.00
   11    6    1     -0.23      0.00
   11    6    2      0.19      0.00
   11    6    3     -0.47      0.00
   11    6    4      0.32      0.00
   11    6    5      0.65      0.00
   11    6    6      0.11      0.00
   11    6    7      1.47      0.00
   11    6    8     -0.75      0.00
   11    6    9      0.48      0.00
   11    6   10     -1.28      0.00
   11    6   11     -0.71      0.00
   11    6   12     -0.55      0.00
   11    6   13     -0.43      0.00
   11    6   14      0.23      0.00
   11    6   15      0.59      0.00
   11    6   16     -0.18      0.00
   11    6   17      0.46      0.00
  -11    7   24     -1.00      0.00
  -11    7   23     -0.24      0.00
  -11    7   22      0.11      0.00
  -11    7   21      0.66      0.00
  -11    7   20      2.04      0.00
  -11    7   19      0.92      0.00
  -11    7   18      2.31      0.00
  -11    7   17      0.75      0.00
  -11    7   16      1.52      0.00
  -11    7   15      0.78      0.00
  -11    7   14      0.32      0.00
  -11    7   13      1.82      0.00
  -11    7   12     -0.27      0.00
  -11    7   11      2.69      0.00
  -11    7   10      0.12      0.00
  -11    7    9      1.36      0.00
  -11    7    8     -0.29      0.00
  -11    7    7     -0.25      0.00
  -11    7    6     -0.14      0.00
  -11    7    5     -0.31      0.00
  -11    7    4      0.12      0.00
  -11    7    3     -0.09      0.00
  -11    7    2     -0.37      0.00
  -11    7    1     -0.05      0.00
   11    7    0      0.33      0.00
   11    7    1     -0.36      0.00
   11    7    2      1.16      0.00
   11    7    3     -0.95      0.00
   11    7    4      0.37      0.00
   11    7    5     -0.64      0.00
   11    7    6     -0.83      0.00
   11    7    7      0.85      0.00
   11    7    8     -0.81      0.00
   11    7    9      2.08      0.00
   11    7   10      0.02      0.00
   11    7   11      1.43      0.00
   11    7   12      0.30      0.00
   11    7   13     -0.29      0.00
   11    7   14     -0.34      0.00
   11    7   15     -0.51      0.00
  -11    8   23      0.89      0.00
  -11    8   22      0.45      0.00
  -11    8   21     -0.38      0.00
  -11    8   20     -0.09      0.00
  -11    8   19     -1.98      0.00
  -11    8   18     -0.13      0.00
  -11    8   17     -2.20      0.00
  -11    8   16     -0.23      0.00
  -11    8   15     -1.31      0.00
  -11    8   14     -0.92      0.00
  -11    8   13     -0.44      0.00
  -11    8   12     -1.69      0.00
  -11    8   11     -1.12      0.00
  -11    8   10     -1.56      0.00
  -11    8    9     -1.34      0.00
  -11    8    8     -0.40      0.00
  -11    8    7     -0.91      0.00
  -11    8    6      0.25      0.00
  -11    8    5     -1.18      0.00
  -11    8    4     -0.21      0.00
  -11    8    3     -0.37      0.00
  -11    8    2     -0.32      0.00
  -11    8    1      0.08      0.00
   11    8    0      0.18      0.00
   11    8    1     -0.84      0.00
   11    8    2      1.15      0.00
   11    8    3     -0.76      0.00
   11    8    4      1.74      0.00
   11    8    5      0.08      0.00
   11    8    6      0.16      0.00
   11    8    7      0.24      0.00
   11    8    8     -1.70      0.00
   11    8    9      0.05      0.00
   11    8   10     -1.79      0.00
   11    8   11      0.04      0.00
   11    8   12      0.09      0.00
   11    8   13      0.32      0.00
   11    8   14      1.26      0.00
  -11    9   22     -0.55      0.00
  -11    9   21     -0.52      0.00
  -11    9   20      0.78      0.00
  -11    9   19     -0.59      0.00
  -11    9   18      1.92      0.00
  -11    9   17     -0.74      0.00
  -11    9   16      1.59      0.00
  -11    9   15      0.00      0.00
  -11    9   14      0.43      0.00
  -11    9   13      0.67      0.00
  -11    9   12      0.54      0.00
  -11    9   11      0.83      0.00
  -11    9   10      1.52      0.00
  -11    9    9      0.64      0.00
  -11    9    8      1.35      0.00
  -11    9    7     -0.22      0.00
  -11    9    6      1.41      0.00
  -11    9    5     -0.27      0.00
  -11    9    4      1.08      0.00
  -11    9    3      0.42      0.00
  -11    9    2     -0.05      0.00
  -11    9    1     -0.04      0.00
   11    9    0      0.10      0.00
   11    9    1     -0.26      0.00
   11    9    2      0.41      0.00
   11    9    3     -1.88      0.00
   11    9    4      0.07      0.00
   11    9    5     -1.10      0.00
   11    9    6      0.33      0.00
   11    9    7      1.09      0.00
   11    9    8      0.55      0.00
   11    9    9      1.70      0.00
   11    9   10      0.15      0.00
   11    9   11      0.38      0.00
   11    9   12     -0.13      0.00
   11    9   13     -1.36      0.00
  -11   10   20      0.07      0.00
  -11   10   19     -1.43      0.00
  -11   10   18      0.57      0.00
  -11   10   17     -1.58      0.00
  -11   10   16      0.32      0.00
  -11   10   15     -0.29      0.00
  -11   10   14     -0.36      0.00
  -11   10   13      0.62      0.00
  -11   10   12     -0.06      0.00
  -11   10   11     -0.08      0.00
  -11   10   10      0.00      0.00
  -11   10    9     -0.78      0.00
  -11   10    8      0.21      0.00
  -11   10    3     -0.28      0.00
  -11   10    2      0.07      0.00
  -11   10    1      0.11      0.00
   11   10    0     -0.66      0.00
   11   10    1     -0.01      0.00
   11   10    2      0.85      0.00
   11   10    3      0.05      0.00
   11   10    4      1.57      0.00
   11   10    5     -0.62      0.00
   11   10    6     -0.56      0.00
   11   10    7     -1.25      0.00
   11   10    8     -1.71      0.00
   11   10    9     -0.67      0.00
   11   10   10     -1.10      0.00
  -11   11   18      1.78      0.00
  -11   11   17      0.12      0.00
  -11   11   16      0.94      0.00
  -11   11   15      0.72      0.00
  -11   11   14     -0.53      0.00
  -11   11   13      0.33      0.00
  -11   11    5     -0.78      0.00
  -11   11    4      0.22      0.00
  -11   11    3     -0.03      0.00
  -11   11    2     -0.08      0.00
  -11   11    1     -0.57      0.00
   11   11    0     -0.18      0.00
   11   11    1      0.28      0.00
   11   11    2     -0.43      0.00
   11   11    3     -1.40      0.00
   11   11    4      0.44      0.00
   11   11    5     -0.36      0.00
   11   11    6      1.73      0.00
   11   11    7      1.21      0.00
   11   11    8      1.41      0.00
   11   11    9      1.14      0.00
  -11   12   11      1.24      0.00
  -11   12   10      0.49      0.00
  -11   12    9      0.92      0.00
  -11   12    8     -0.08      0.00
  -11   12    7      0.16      0.00
  -11   12    6      0.08      0.00
  -11   12    5      0.04      0.00
  -11   12    4     -0.17      0.00
  -11   12    3      0.01      0.00
  -11   12    2     -0.24      0.00
  -11   12    1     -0.11      0.00
   11   12    0     -0.37      0.00
   11   12    1      0.67      0.00
   11   12    2      0.58      0.00
   11   12    3      0.48      0.00
   11   12    4      0.86      0.00
  -11   13    8     -0.58      0.00
  -11   13    7      0.54      0.00
  -11   13    6     -0.04      0.00
  -11   13    5      0.30      0.00
  -11   13    4      0.16      0.00
  -11   13    3      0.46      0.00
  -12    0   28      1.58      0.00
  -12    0   26      0.73      0.00
  -12    0   24     -0.87      0.00
  -12    0   22     -1.15      0.00
  -12    0   20     -0.44      0.00
  -12    0   18      0.64      0.00
  -12    0   16      0.11      0.00
  -12    0   14     -1.41      0.00
  -12    0   12     -0.21      0.00
  -12    0   10      1.72      0.00
  -12    0    8      0.98      0.00
  -12    0    6     -0.11      0.00
  -12    0    4      0.02      0.00
  -12    0    2      0.46      0.00
   12    0    0      0.43      0.00
   12    0    2      0.05      0.00
   12    0    4      1.21      0.00
   12    0    6      1.63      0.00
   12    0    8      0.09      0.00
   12    0   10     -0.30      0.00
   12    0   12     -1.08      0.00
   12    0   14     -1.25      0.00
   12    0   16      0.29      0.00
  -12    1   28     -0.07      0.00
  -12    1   27     -1.22      0.00
  -12    1   26     -0.45      0.00
  -12    1   25      0.00      0.00
  -12    1   24     -0.16      0.00
  -12    1   23      0.81      0.00
  -12    1   22      0.21      0.00
  -12    1   21      0.51      0.00
  -12    1   20      0.04      0.00
  -12    1   19     -0.55      0.00
  -12    1   18      0.16      0.00
  -12    1   17     -1.03      0.00
  -12    1   16     -0.17      0.00
  -12    1   15      0.54      0.00
  -12    1   14     -0.67      0.00
  -12    1   13      0.94      0.00
  -12    1   12     -0.10      0.00
  -12    1   11     -1.21      0.00
  -12    1   10      0.17      0.00
  -12    1    9     -1.84      0.00
  -12    1    8      0.15      0.00
  -12    1    7     -0.53      0.00
  -12    1    6      0.85      0.00
  -12    1    5      0.01      0.00
  -12    1    4      1.27      0.00
  -12    1    3     -0.14      0.00
  -12    1    2      1.04      0.00
  -12    1    1     -0.29      0.00
   12    1    0     -0.59      0.00
   12    1    1      0.19      0.00
   12    1    2     -0.23      0.00
   12    1    3      0.06      0.00
   12    1    4      0.21      0.00
   12    1    5     -1.26      0.00
   12    1    6      0.34      0.00
   12    1    7     -0.57      0.00
   12    1    8     -0.14      0.00
   12    1    9      0.45      0.00
   12    1   10     -0.28      0.00
   12    1   11      0.77      0.00
   12    1   12     -0.05      0.00
   12    1   13      1.60      0.00
   12    1   14     -0.40      0.00
   12    1   15      0.59      0.00
   12    1   16     -0.67      0.00
   12    1   17     -0.45      0.00
  -12    2   27      0.17      0.00
  -12    2   26      0.56      0.00
  -12    2   25      0.42      0.00
  -12    2   24     -0.13      0.00
  -12    2   23     -0.38      0.00
  -12    2   22     -0.26      0.00
  -12    2   21     -0.31      0.00
  -12    2   20      0.42      0.00
  -12    2   19     -0.09      0.00
  -12    2   18      1.54      0.00
  -12    2   17     -0.14      0.00
  -12    2   16      0.69      0.00
  -12    2   15      0.92      0.00
  -12    2   14     -0.91      0.00
  -12    2   13      0.76      0.00
  -12    2   12      0.26      0.00
  -12    2   11     -0.16      0.00
  -12    2   10      2.06      0.00
  -12    2    9      0.31      0.00
  -12    2    8      1.70      0.00
  -12    2    7     -0.08      0.00
  -12    2    6      0.73      0.00
  -12    2    5     -1.19      0.00
  -12    2    4      0.30      0.00
  -12    2    3     -1.24      0.00
  -12    2    2      0.14      0.00
  -12    2    1     -0.73      0.00
   12    2    0     -0.17      0.00
   12    2    1      0.15      0.00
   12    2    2     -0.98      0.00
   12    2    3     -0.36      0.00
   12    2    4     -0.28      0.00
   12    2    5     -0.79      0.00
   12    2    6      0.55      0.00
   12    2    7     -0.35      0.00
   12    2    8     -0.29      0.00
   12    2    9      0.29      0.00
   12    2   10     -0.68      0.00
   12    2   11     -0.13      0.00
   12    2   12     -1.29      0.00
   12    2   13     -0.03      0.00
   12    2   14     -1.20      0.00
   12    2   15      0.90      0.00
   12    2   16      0.07      0.00
   12    2   17      0.83      0.00
  -12    3   27     -0.36      0.00
  -12    3   26     -0.49      0.00
  -12    3   25     -0.16      0.00
  -12    3   24      0.01      0.00
  -12    3   23      0.28      0.00
  -12    3   22      0.66      0.00
  -12    3   21      0.46      0.00
  -12    3   20      0.09      0.00
  -12    3   19     -0.64      0.00
  -12    3   18      0.13      0.00
  -12    3   17     -1.02      0.00
  -12    3   16     -0.56      0.00
  -12    3   15      0.73      0.00
  -12    3   14     -1.26      0.00
  -12    3   13      0.99      0.00
  -12    3   12      0.05      0.00
  -12    3   11     -0.92      0.00
  -12    3   10     -0.08      0.00
  -12    3    9     -2.07      0.00
  -12    3    8     -0.91      0.00
  -12    3    7     -1.81      0.00
  -12    3    6      0.08      0.00
  -12    3    5     -1.20      0.00
  -12    3    4      0.65      0.00
  -12    3    3     -0.65      0.00
  -12    3    2      0.26      0.00
  -12    3    1     -0.36      0.00
   12    3    0      0.27      0.00
   12    3    1      0.42      0.00
   12    3    2      0.64      0.00
   12    3    3      0.96      0.00
   12    3    4      0.81      0.00
   12    3    5     -0.15      0.00
   12    3    6      0.55      0.00
   12    3    7     -0.52      0.00
   12    3    8     -0.24      0.00
   12    3    9      0.05      0.00
   12    3   10      0.01      0.00
   12    3   11      0.43      0.00
   12    3   12      0.68      0.00
   12    3   13      0.67      0.00
   12    3   14     -0.24      0.00
   12    3   15     -0.16      0.00
   12    3   16     -1.02      0.00
   12    3   17     -0.45      0.00
  -12    4   25      0.81      0.00
  -12    4   24     -0.06      0.00
  -12    4   23     -0.23      0.00
  -12    4   22     -1.18      0.00
  -12    4   21     -0.24      0.00
  -12    4   20     -1.30      0.00
  -12    4   19      0.13      0.00
  -12    4   18     -0.03      0.00
  -12    4   17      0.31      0.00
  -12    4   16     -0.59      0.00
  -12    4   15      1.26      0.00
  -12    4   14     -1.58      0.00
  -12    4   13      0.27      0.00
  -12    4   12     -0.48      0.00
  -12    4   11     -0.84      0.00
  -12    4   10      1.33      0.00
  -12    4    9      0.49      0.00
  -12    4    8      2.32      0.00
  -12    4    7      0.69      0.00
  -12    4    6      2.06      0.00
  -12    4    5     -0.08      0.00
  -12    4    4      1.28      0.00
  -12    4    3      0.11      0.00
  -12    4    2      0.80      0.00
  -12    4    1      0.47      0.00
   12    4    0      0.46      0.00
   12    4    1     -0.80      0.00
   12    4    2     -0.37      0.00
   12    4    3     -0.65      0.00
   12    4    4     -0.03      0.00
   12    4    5     -0.13      0.00
   12    4    6      1.11      0.00
   12    4    7      0.53      0.00
   12    4    8      0.91      0.00
   12    4    9      0.55      0.00
   12    4   10      0.23      0.00
   12    4   11     -0.54      0.00
   12    4   12     -0.02      0.00
   12    4   13     -0.57      0.00
  -12    5   24     -0.72      0.00
  -12    5   23      0.70      0.00
  -12    5   22      0.06      0.00
  -12    5   21      2.43      0.00
  -12    5   20     -0.10      0.00
  -12    5   19      1.87      0.00
  -12    5   18     -0.18      0.00
  -12    5   17      0.85      0.00
  -12    5   16     -0.88      0.00
  -12    5   15      1.22      0.00
  -12    5   14     -0.69      0.00
  -12    5   13      0.83      0.00
  -12    5   12      1.17      0.00
  -12    5   11     -0.48      0.00
  -12    5   10      0.77      0.00
  -12    5    9     -2.00      0.00
  -12    5    8     -0.64      0.00
  -12    5    7     -2.39      0.00
  -12    5    6     -0.42      0.00
  -12    5    5     -1.42      0.00
  -12    5    4     -0.33      0.00
  -12    5    3     -0.71      0.00
  -12    5    2     -0.53      0.00
  -12    5    1     -0.39      0.00
   12    5    0      0.64      0.00
   12    5    1      0.01      0.00
   12    5    2      0.51      0.00
   12    5    3      0.03      0.00
   12    5    4     -0.21      0.00
   12    5    5     -1.06      0.00
   12    5    6     -0.75      0.00
   12    5    7     -1.49      0.00
   12    5    8     -0.70      0.00
   12    5    9     -0.53      0.00
   12    5   10      0.16      0.00
   12    5   11      0.24      0.00
   12    5   12      0.75      0.00
   12    5   13     -0.17      0.00
   12    5   14      0.16      0.00
   12    5   15     -0.88      0.00
   12    5   16     -0.18      0.00
  -12    6   22     -1.73      0.00
  -12    6   21     -0.11      0.00
  -12    6   20     -3.02      0.00
  -12    6   19     -0.29      0.00
  -12    6   18     -1.98      0.00
  -12    6   17      0.09      0.00
  -12    6   16     -1.18      0.00
  -12    6   15      0.60      0.00
  -12    6   14     -0.68      0.00
  -12    6   13     -0.73      0.00
  -12    6   12     -0.05      0.00
  -12    6   11     -1.60      0.00
  -12    6   10      1.00      0.00
  -12    6    9     -0.12      0.00
  -12    6    8      2.02      0.00
  -12    6    7      0.74      0.00
  -12    6    6      1.22      0.00
  -12    6    5      0.57      0.00
  -12    6    4      0.30      0.00
  -12    6    3      0.53      0.00
  -12    6    2      0.13      0.00
  -12    6    1      0.47      0.00
   12    6    0     -0.25      0.00
   12    6    1     -0.28      0.00
   12    6    2     -0.30      0.00
   12    6    3      0.41      0.00
   12    6    4      0.60      0.00
   12    6    5      0.78      0.00
   12    6    6      1.40      0.00
   12    6    7      0.19      0.00
   12    6    8      0.83      0.00
   12    6    9     -0.73      0.00
   12    6   10     -0.40      0.00
   12    6   11     -1.07      0.00
   12    6   12     -0.64      0.00
   12    6   13     -0.45      0.00
   12    6   14      0.23      0.00
   12    6   15      0.01      0.00
  -12    7   22     -0.09      0.00
  -12    7   21      2.28      0.00
  -12    7   20      0.56      0.00
  -12    7   19      2.97      0.00
  -12    7   17      2.23      0.00
  -12    7   16      0.09      0.00
  -12    7   15      1.34      0.00
  -12    7   14      0.48      0.00
  -12    7   13      0.70      0.00
  -12    7   12      1.78      0.00
  -12    7   11      0.34      0.00
  -12    7   10      1.38      0.00
  -12    7    9     -0.82      0.00
  -12    7    8     -0.14      0.00
  -12    7    7     -0.81      0.00
  -12    7    6     -0.53      0.00
  -12    7    5      0.23      0.00
  -12    7    4     -0.19      0.00
  -12    7    3      0.05      0.00
  -12    7    2     -0.15      0.00
  -12    7    1      0.16      0.00
   12    7    0      0.10      0.00
   12    7    1      0.49      0.00
   12    7    2     -0.70      0.00
   12    7    3     -0.17      0.00
   12    7    4     -1.21      0.00
   12    7    5     -0.88      0.00
   12    7    6     -0.18      0.00
   12    7    7     -0.75      0.00
   12    7    8      1.42      0.00
   12    7    9      0.06      0.00
   12    7   10      1.91      0.00
   12    7   11      0.66      0.00
   12    7   12      0.83      0.00
   12    7   13      0.18      0.00
  -12    8   21      0.01      0.00
  -12    8   20     -2.22      0.00
  -12    8   19     -0.38      0.00
  -12    8   18     -2.90      0.00
  -12    8   17     -0.24      0.00
  -12    8   16     -2.35      0.00
  -12    8   15     -0.48      0.00
  -12    8   14     -1.40      0.00
  -12    8   13     -1.61      0.00
  -12    8   12     -1.18      0.00
  -12    8   11     -2.30      0.00
  -12    8   10     -0.57      0.00
  -12    8    9     -1.23      0.00
  -12    8    8      0.11      0.00
  -12    8    7      0.11      0.00
  -12    8    6     -0.71      0.00
  -12    8    5     -0.10      0.00
  -12    8    4     -0.60      0.00
  -12    8    3     -0.49      0.00
  -12    8    2      0.04      0.00
  -12    8    1     -0.03      0.00
   12    8    0     -0.25      0.00
   12    8    1      0.60      0.00
   12    8    2      0.11      0.00
   12    8    3      1.78      0.00
   12    8    4      0.60      0.00
   12    8    5      1.05      0.00
   12    8    6      0.23      0.00
   12    8    7     -0.92      0.00
   12    8    8     -0.20      0.00
   12    8    9     -2.05      0.00
   12    8   10     -0.39      0.00
   12    8   11     -1.19      0.00
   12    8   12     -0.14      0.00
  -12    9   20     -0.38      0.00
  -12    9   19      2.07      0.00
  -12    9   18     -0.49      0.00
  -12    9   17      2.33      0.00
  -12    9   16     -0.06      0.00
  -12    9   15      1.36      0.00
  -12    9   14      1.04      0.00
  -12    9   13      0.79      0.00
  -12    9   12      2.04      0.00
  -12    9   11      0.85      0.00
  -12    9   10      1.95      0.00
  -12    9    9      0.45      0.00
  -12    9    8      0.29      0.00
  -12    9    7      0.89      0.00
  -12    9    6     -0.47      0.00
  -12    9    5      1.17      0.00
  -12    9    4      0.48      0.00
  -12    9    3      0.28      0.00
  -12    9    2      0.26      0.00
  -12    9    1      0.17      0.00
   12    9    0      0.01      0.00
   12    9    1     -0.12      0.00
   12    9    2     -1.58      0.00
   12    9    3     -0.71      0.00
   12    9    4     -1.80      0.00
   12    9    5     -0.06      0.00
   12    9    6     -0.01      0.00
   12    9    7      0.74      0.00
   12    9    8      1.36      0.00
   12    9    9      0.66      0.00
   12    9   10      1.13      0.00
  -12   10   18     -1.67      0.00
  -12   10   17      0.63      0.00
  -12   10   16     -0.86      0.00
  -12   10   15     -0.33      0.00
  -12   10   14      0.22      0.00
  -12   10   13     -1.05      0.00
  -12   10   12      0.23      0.00
  -12   10   11     -1.29      0.00
  -12   10   10     -0.09      0.00
  -12   10    9     -0.38      0.00
  -12   10    8     -0.59      0.00
  -12   10    7      1.18      0.00
  -12   10    6     -1.04      0.00
  -12   10    5      0.62      0.00
  -12   10    4     -0.47      0.00
  -12   10    1      0.51      0.00
   12   10    0     -0.17      0.00
   12   10    1      0.59      0.00
   12   10    2      0.59      0.00
   12   10    3      1.90      0.00
   12   10    4      0.24      0.00
   12   10    5      0.56      0.00
   12   10    6     -0.87      0.00
   12   10    7     -0.88      0.00
   12   10    8     -0.95      0.00
  -12   11   16      0.19      0.00
  -12   11   15     -0.35      0.00
  -12   11   14      0.67      0.00
  -12   11   13     -1.09      0.00
  -12   11   12      0.48      0.00
  -12   11   11     -0.98      0.00
  -12   11   10      0.22      0.00
  -12   11    9     -0.23      0.00
  -12   11    2     -0.51      0.00
  -12   11    1      0.54      0.00
   12   11    0      0.38      0.00
   12   11    1     -0.17      0.00
   12   11    2     -1.38      0.00
   12   11    3     -0.29      0.00
   12   11    4     -1.06      0.00
   12   11    5      0.76      0.00
  -12   12    8      0.07      0.00
  -12   12    7      0.56      0.00
  -12   12    6     -0.03      0.00
  -12   12    5      0.26      0.00
  -12   12    4      0.04      0.00
  -12   12    3      0.14      0.00
  -12   12    2     -0.71      0.00
   12   12    0     -0.30      0.00
  -13    0   27      0.89      0.00
  -13    0   25     -0.12      0.00
  -13    0   23     -0.96      0.00
  -13    0   21     -0.94      0.00
  -13    0   19      0.34      0.00
  -13    0   17      0.92      0.00
  -13    0   15     -0.10      0.00
  -13    0   13      0.24      0.00
  -13    0   11      1.03      0.00
  -13    0    9      0.13      0.00
  -13    0    7     -0.19      0.00
  -13    0    5      0.37      0.00
  -13    0    3      0.51      0.00
  -13    0    1      0.05      0.00
   13    0    1     -0.60      0.00
   13    0    3      0.93      0.00
   13    0    5      2.00      0.00
   13    0    7      0.34      0.00
   13    0    9      0.10      0.00
   13    0   11     -0.32      0.00
   13    0   13     -1.27      0.00
  -13    1   26     -0.48      0.00
  -13    1   25     -0.23      0.00
  -13    1   24      0.44      0.00
  -13    1   23      0.02      0.00
  -13    1   22      0.96      0.00
  -13    1   21     -0.21      0.00
  -13    1   20      0.32      0.00
  -13    1   19     -0.09      0.00
  -13    1   18     -0.92      0.00
  -13    1   17     -0.03      0.00
  -13    1   16     -0.37      0.00
  -13    1   15     -0.60      0.00
  -13    1   14      0.27      0.00
  -13    1   13     -0.74      0.00
  -13    1   12     -0.74      0.00
  -13    1   11     -0.83      0.00
  -13    1   10     -0.71      0.00
  -13    1    9     -0.65      0.00
  -13    1    8      0.04      0.00
  -13    1    7      0.35      0.00
  -13    1    6     -0.27      0.00
  -13    1    5      0.84      0.00
  -13    1    4     -0.53      0.00
  -13    1    3      0.75      0.00
  -13    1    2     -0.33      0.00
  -13    1    1      0.73      0.00
   13    1    0      0.51      0.00
   13    1    1     -0.61      0.00
   13    1    2      0.45      0.00
   13    1    3     -0.04      0.00
   13    1    4     -1.36      0.00
   13    1    5      0.57      0.00
   13    1    6     -0.84      0.00
   13    1    7      0.19      0.00
   13    1    8      0.34      0.00
   13    1    9     -0.20      0.00
   13    1   10      0.19      0.00
   13    1   11      0.19      0.00
   13    1   12      1.18      0.00
   13    1   13      0.10      0.00
   13    1   14      0.98      0.00
  -13    2   26      0.52      0.00
  -13    2   25      0.22      0.00
  -13    2   24      0.10      0.00
  -13    2   23     -0.47      0.00
  -13    2   22      0.13      0.00
  -13    2   21     -0.68      0.00
  -13    2   20      0.33      0.00
  -13    2   19      0.51      0.00
  -13    2   18     -0.31      0.00
  -13    2   17      0.80      0.00
  -13    2   16      0.12      0.00
  -13    2   15     -0.42      0.00
  -13    2   14      0.77      0.00
  -13    2   13     -0.13      0.00
  -13    2   12      0.93      0.00
  -13    2   11      0.76      0.00
  -13    2   10      1.42      0.00
  -13    2    9      0.61      0.00
  -13    2    8      0.48      0.00
  -13    2    7      0.76      0.00
  -13    2    6     -0.92      0.00
  -13    2    5      1.01      0.00
  -13    2    4     -0.95      0.00
  -13    2    3      0.75      0.00
  -13    2    2     -0.75      0.00
  -13    2    1      0.10      0.00
   13    2    0      0.65      0.00
   13    2    1     -0.99      0.00
   13    2    2      0.17      0.00
   13    2    3     -0.37      0.00
   13    2    4     -0.95      0.00
   13    2    5      0.55      0.00
   13    2    6     -1.13      0.00
   13    2    7     -0.44      0.00
   13    2    8     -0.05      0.00
   13    2    9     -0.57      0.00
   13    2   10     -0.19      0.00
   13    2   11     -0.81      0.00
   13    2   12     -0.62      0.00
   13    2   13     -1.20      0.00
   13    2   14      0.28      0.00
   13    2   15     -0.21      0.00
  -13    3   25     -0.36      0.00
  -13    3   24     -0.03      0.00
  -13    3   23      0.08      0.00
  -13    3   22      0.81      0.00
  -13    3   21     -0.39      0.00
  -13    3   20      0.34      0.00
  -13    3   19      0.11      0.00
  -13    3   18     -0.81      0.00
  -13    3   17      0.64      0.00
  -13    3   16      0.09      0.00
  -13    3   15     -0.04      0.00
  -13    3   14      0.93      0.00
  -13    3   13     -0.16      0.00
  -13    3   12      0.11      0.00
  -13    3   11     -0.89      0.00
  -13    3   10     -0.75      0.00
  -13    3    9     -1.19      0.00
  -13    3    8     -1.48      0.00
  -13    3    7      0.36      0.00
  -13    3    6     -1.92      0.00
  -13    3    5      0.81      0.00
  -13    3    4     -1.53      0.00
  -13    3    3      0.25      0.00
  -13    3    2     -0.94      0.00
  -13    3    1      0.02      0.00
   13    3    0      0.12      0.00
   13    3    1      0.28      0.00
   13    3    2      0.99      0.00
   13    3    3      0.96      0.00
   13    3    4      0.16      0.00
   13    3    5      1.58      0.00
   13    3    6     -0.07      0.00
   13    3    7      0.62      0.00
   13    3    8      0.27      0.00
   13    3    9     -0.05      0.00
   13    3   10      0.13      0.00
   13    3   11      0.84      0.00
   13    3   12      0.40      0.00
   13    3   13      0.43      0.00
   13    3   14     -0.11      0.00
  -13    4   24      0.06      0.00
  -13    4   23     -0.69      0.00
  -13    4   22      0.22      0.00
  -13    4   21     -1.49      0.00
  -13    4   20      0.44      0.00
  -13    4   19     -0.15      0.00
  -13    4   18     -0.43      0.00
  -13    4   17      0.32      0.00
  -13    4   16     -0.34      0.00
  -13    4   15     -0.81      0.00
  -13    4   14     -0.34      0.00
  -13    4   13     -0.95      0.00
  -13    4   12     -0.30      0.00
  -13    4   11      0.00      0.00
  -13    4   10      0.79      0.00
  -13    4    9      1.46      0.00
  -13    4    8      0.19      0.00
  -13    4    7      2.33      0.00
  -13    4    6     -0.69      0.00
  -13    4    5      1.88      0.00
  -13    4    4      0.01      0.00
  -13    4    3      1.12      0.00
  -13    4    2      0.54      0.00
  -13    4    1      0.47      0.00
   13    4    0     -0.82      0.00
   13    4    1     -0.38      0.00
   13    4    2     -0.95      0.00
   13    4    3     -0.37      0.00
   13    4    4     -1.08      0.00
   13    4    5      0.49      0.00
   13    4    6     -0.55      0.00
   13    4    7      0.58      0.00
   13    4    8      0.50      0.00
   13    4    9      0.51      0.00
   13    4   10     -0.18      0.00
   13    4   11      0.41      0.00
   13    4   12     -0.94      0.00
  -13    5   22      2.03      0.00
  -13    5   21     -0.70      0.00
  -13    5   20      1.91      0.00
  -13    5   19     -0.28      0.00
  -13    5   18      0.22      0.00
  -13    5   17     -0.03      0.00
  -13    5   16      0.19      0.00
  -13    5   15     -0.17      0.00
  -13    5   14      0.82      0.00
  -13    5   13      0.45      0.00
  -13    5   12      0.72      0.00
  -13    5   11     -0.08      0.00
  -13    5   10     -0.69      0.00
  -13    5    9     -0.55      0.00
  -13    5    8     -2.10      0.00
  -13    5    7      0.27      0.00
  -13    5    6     -1.64      0.00
  -13    5    5      0.02      0.00
  -13    5    4     -0.56      0.00
  -13    5    3     -0.60      0.00
  -13    5    2      0.01      0.00
  -13    5    1     -0.77      0.00
   13    5    0      0.23      0.00
   13    5    1      0.80      0.00
   13    5    2      0.18      0.00
   13    5    3      0.39      0.00
   13    5    4     -0.61      0.00
   13    5    5     -0.06      0.00
   13    5    6     -1.11      0.00
   13    5    7     -0.76      0.00
   13    5    8     -0.83      0.00
   13    5    9     -0.58      0.00
   13    5   10     -0.35      0.00
   13    5   11      0.68      0.00
   13    5   12     -0.38      0.00
   13    5   13      0.63      0.00
  -13    6   19     -1.88      0.00
  -13    6   18      0.13      0.00
  -13    6   17     -0.56      0.00
  -13    6   16      0.64      0.00
  -13    6   15     -0.51      0.00
  -13    6   14      0.32      0.00
  -13    6   13     -0.89      0.00
  -13    6   12     -0.17      0.00
  -13    6   11     -0.23      0.00
  -13    6   10      0.38      0.00
  -13    6    9      1.62      0.00
  -13    6    8      0.25      0.00
  -13    6    7      1.59      0.00
  -13    6    6      0.04      0.00
  -13    6    5      0.22      0.00
  -13    6    4      0.40      0.00
  -13    6    3     -0.48      0.00
  -13    6    2      0.44      0.00
  -13    6    1     -0.77      0.00
   13    6    0     -0.38      0.00
   13    6    1     -0.33      0.00
   13    6    2      0.07      0.00
   13    6    3      0.58      0.00
   13    6    4      0.54      0.00
   13    6    5      1.14      0.00
   13    6    6      0.58      0.00
   13    6    7      0.94      0.00
   13    6    8      0.31      0.00
   13    6    9      0.12      0.00
   13    6   10     -0.58      0.00
   13    6   11     -0.42      0.00
   13    6   12     -0.94      0.00
  -13    7   19      0.39      0.00
  -13    7   18      2.10      0.00
  -13    7   17     -0.11      0.00
  -13    7   16      1.27      0.00
  -13    7   15     -0.45      0.00
  -13    7   14      1.14      0.00
  -13    7   13      0.34      0.00
  -13    7   12      1.00      0.00
  -13    7   11      0.64      0.00
  -13    7   10     -0.75      0.00
  -13    7    9      0.21      0.00
  -13    7    8     -1.67      0.00
  -13    7    7     -0.03      0.00
  -13    7    6     -0.35      0.00
  -13    7    5     -0.13      0.00
  -13    7    4      0.41      0.00
  -13    7    3     -0.14      0.00
  -13    7    2      0.77      0.00
  -13    7    1     -0.13      0.00
   13    7    0      0.68      0.00
   13    7    1     -0.32      0.00
   13    7    2     -0.42      0.00
   13    7    3     -0.89      0.00
   13    7    4     -0.99      0.00
   13    7    5     -0.54      0.00
   13    7    6     -0.76      0.00
   13    7    7      0.32      0.00
   13    7    8     -0.20      0.00
   13    7    9      1.15      0.00
   13    7   10      0.56      0.00
   13    7   11      1.27      0.00
  -13    8   19     -2.81      0.00
  -13    8   18     -0.41      0.00
  -13    8   17     -2.47      0.00
  -13    8   16     -0.11      0.00
  -13    8   15     -1.77      0.00
  -13    8   14     -0.73      0.00
  -13    8   13     -1.49      0.00
  -13    8   12     -1.76      0.00
  -13    8   11     -0.38      0.00
  -13    8   10     -1.58      0.00
  -13    8    9      1.10      0.00
  -13    8    8     -0.39      0.00
  -13    8    7      0.33      0.00
  -13    8    6      0.12      0.00
  -13    8    5     -0.52      0.00
  -13    8    4     -0.13      0.00
  -13    8    3     -0.51      0.00
  -13    8    2      0.04      0.00
  -13    8    1     -0.74      0.00
   13    8    0      0.23      0.00
   13    8    1      0.16      0.00
   13    8    2      1.21      0.00
   13    8    3      0.98      0.00
   13    8    4      1.08      0.00
   13    8    5      0.46      0.00
   13    8    6     -0.04      0.00
   13    8    7     -0.02      0.00
   13    8    8     -1.17      0.00
   13    8    9     -0.34      0.00
  -13    9   17     -0.03      0.00
  -13    9   16      1.85      0.00
  -13    9   15      0.67      0.00
  -13    9   14      1.32      0.00
  -13    9   13      1.83      0.00
  -13    9   12      0.89      0.00
  -13    9   11      2.35      0.00
  -13    9   10     -0.18      0.00
  -13    9    9      0.93      0.00
  -13    9    8     -0.02      0.00
  -13    9    7     -0.59      0.00
  -13    9    6      0.78      0.00
  -13    9    5     -0.15      0.00
  -13    9    4      0.46      0.00
  -13    9    3      0.14      0.00
  -13    9    2      0.57      0.00
  -13    9    1      0.00      0.00
   13    9    0      0.13      0.00
   13    9    1     -1.17      0.00
   13    9    2     -0.99      0.00
   13    9    3     -1.69      0.00
   13    9    4     -0.56      0.00
   13    9    5     -0.73      0.00
   13    9    6      0.35      0.00
   13    9    7      0.33      0.00
  -13   10   15     -0.42      0.00
  -13   10   14     -0.92      0.00
  -13   10   13     -0.23      0.00
  -13   10   12     -1.73      0.00
  -13   10   11      0.06      0.00
  -13   10   10     -1.14      0.00
  -13   10    9     -0.07      0.00
  -13   10    8      0.82      0.00
  -13   10    7     -0.66      0.00
  -13   10    6      0.97      0.00
  -13   10    5     -0.23      0.00
  -13   10    4     -0.04      0.00
  -13   10    2      0.21      0.00
  -13   10    1     -0.43      0.00
  -13   11   12     -0.76      0.00
  -13   11   11      0.88      0.00
  -13   11   10     -0.45      0.00
  -13   11    9     -0.30      0.00
  -13   11    8      0.29      0.00
  -13   11    7     -1.17      0.00
  -13   11    6     -0.06      0.00
   13   11    1     -1.10      0.00
  -14    0   24     -0.56      0.00
  -14    0   22     -0.55      0.00
  -14    0   20      0.18      0.00
  -14    0   18      0.61      0.00
  -14    0   16      0.01      0.00
  -14    0   14      0.67      0.00
  -14    0   12      1.36      0.00
  -14    0   10      0.02      0.00
  -14    0    8     -0.20      0.00
  -14    0    6      1.04      0.00
  -14    0    4      1.32      0.00
  -14    0    2      0.30      0.00
   14    0    0     -1.33      0.00
   14    0    2     -0.19      0.00
   14    0    4      1.83      0.00
   14    0    6      0.66      0.00
   14    0    8      0.38      0.00
   14    0   10      0.54      0.00
  -14    1   25      0.33      0.00
  -14    1   24      0.20      0.00
  -14    1   23      0.67      0.00
  -14    1   22     -0.13      0.00
  -14    1   21      0.48      0.00
  -14    1   20     -0.48      0.00
  -14    1   19     -0.32      0.00
  -14    1   18     -0.27      0.00
  -14    1   17     -0.09      0.00
  -14    1   16     -0.28      0.00
  -14    1   15      0.10      0.00
  -14    1   14     -0.43      0.00
  -14    1   13     -0.96      0.00
  -14    1   12     -0.98      0.00
  -14    1   11     -0.49      0.00
  -14    1   10     -1.14      0.00
  -14    1    9      0.56      0.00
  -14    1    8     -0.14      0.00
  -14    1    7     -0.36      0.00
  -14    1    6      0.30      0.00
  -14    1    5     -1.29      0.00
  -14    1    4      0.00      0.00
  -14    1    3     -1.06      0.00
  -14    1    2      0.18      0.00
  -14    1    1      0.37      0.00
   14    1    0     -0.80      0.00
   14    1    1      1.04      0.00
   14    1    2     -0.80      0.00
   14    1    3     -1.00      0.00
   14    1    4     -0.05      0.00
   14    1    5     -1.21      0.00
   14    1    6     -0.01      0.00
   14    1    7      0.09      0.00
   14    1    8     -0.53      0.00
   14    1    9     -0.28      0.00
   14    1   10     -0.16      0.00
   14    1   11      0.38      0.00
   14    1   12      0.19      0.00
  -14    2   24     -0.30      0.00
  -14    2   23     -0.12      0.00
  -14    2   22     -0.86      0.00
  -14    2   21      0.64      0.00
  -14    2   20     -0.37      0.00
  -14    2   19      0.35      0.00
  -14    2   18      0.08      0.00
  -14    2   17     -0.16      0.00
  -14    2   16     -0.50      0.00
  -14    2   15     -0.09      0.00
  -14    2   14     -0.07      0.00
  -14    2   13      0.65      0.00
  -14    2   12      0.35      0.00
  -14    2   11      1.92      0.00
  -14    2   10     -0.48      0.00
  -14    2    9      1.08      0.00
  -14    2    8     -0.08      0.00
  -14    2    7     -0.60      0.00
  -14    2    6      1.18      0.00
  -14    2    5     -0.43      0.00
  -14    2    4      1.54      0.00
  -14    2    3     -0.13      0.00
  -14    2    2      0.96      0.00
  -14    2    1     -0.70      0.00
   14    2    0     -0.47      0.00
   14    2    1      1.15      0.00
   14    2    2     -0.22      0.00
   14    2    3      0.18      0.00
   14    2    4      0.91      0.00
   14    2    5     -0.87      0.00
   14    2    6     -0.15      0.00
   14    2    7     -0.04      0.00
   14    2    8     -0.52      0.00
   14    2    9      0.31      0.00
   14    2   10     -0.45      0.00
   14    2   11     -0.48      0.00
   14    2   12     -0.95      0.00
  -14    3   23      0.49      0.00
  -14    3   22     -0.42      0.00
  -14    3   21      0.87      0.00
  -14    3   20     -0.65      0.00
  -14    3   19     -0.02      0.00
  -14    3   18      0.47      0.00
  -14    3   17      0.11      0.00
  -14    3   16      1.04      0.00
  -14    3   15      0.54      0.00
  -14    3   14      0.73      0.00
  -14    3   13      0.22      0.00
  -14    3   12     -1.12      0.00
  -14    3   11      0.33      0.00
  -14    3   10     -1.91      0.00
  -14    3    9     -0.10      0.00
  -14    3    8      0.21      0.00
  -14    3    7     -1.39      0.00
  -14    3    6      0.98      0.00
  -14    3    5     -1.91      0.00
  -14    3    4      0.12      0.00
  -14    3    3     -1.68      0.00
  -14    3    2      0.10      0.00
  -14    3    1     -0.65      0.00
   14    3    0     -0.51      0.00
   14    3    1      0.46      0.00
   14    3    2     -0.13      0.00
   14    3    3     -0.03      0.00
   14    3    4      1.36      0.00
   14    3    5     -0.05      0.00
   14    3    6      1.27      0.00
   14    3    7      0.56      0.00
   14    3    8     -0.02      0.00
   14    3    9      0.32      0.00
   14    3   10      0.51      0.00
   14    3   11      0.48      0.00
   14    3   12      0.81      0.00
  -14    4   22     -1.18      0.00
  -14    4   21      0.97      0.00
  -14    4   20     -0.58      0.00
  -14    4   19      0.20      0.00
  -14    4   18      0.43      0.00
  -14    4   17     -0.99      0.00
  -14    4   16      0.00      0.00
  -14    4   15     -1.46      0.00
  -14    4   14     -0.48      0.00
  -14    4   13     -0.38      0.00
  -14    4   11      1.70      0.00
  -14    4   10      0.02      0.00
  -14    4    9      0.72      0.00
  -14    4    8      1.47      0.00
  -14    4    7     -1.08      0.00
  -14    4    6      1.96      0.00
  -14    4    5     -0.32      0.00
  -14    4    4      1.53      0.00
  -14    4    3      0.38      0.00
  -14    4    2      0.88      0.00
  -14    4    1      0.31      0.00
   14    4    0     -0.04      0.00
   14    4    1     -0.27      0.00
   14    4    2     -0.35      0.00
   14    4    3     -0.98      0.00
   14    4    4      0.06      0.00
   14    4    5     -1.53      0.00
   14    4    6     -0.01      0.00
   14    4    7     -0.27      0.00
   14    4    8      0.10      0.00
   14    4    9      0.04      0.00
  -14    5   20     -1.00      0.00
  -14    5   19      0.16      0.00
  -14    5   18     -0.03      0.00
  -14    5   17     -0.62      0.00
  -14    5   16      0.65      0.00
  -14    5   15      0.00      0.00
  -14    5   14      0.67      0.00
  -14    5   13      0.93      0.00
  -14    5   12     -0.98      0.00
  -14    5   11      0.59      0.00
  -14    5   10     -1.46      0.00
  -14    5    9     -1.15      0.00
  -14    5    8      0.53      0.00
  -14    5    7     -1.75      0.00
  -14    5    6      0.74      0.00
  -14    5    5     -1.02      0.00
  -14    5    4     -0.24      0.00
  -14    5    3     -0.21      0.00
  -14    5    2     -0.38      0.00
  -14    5    1      0.32      0.00
   14    5    0      0.36      0.00
   14    5    1      0.27      0.00
   14    5    2      0.36      0.00
   14    5    3     -0.16      0.00
   14    5    4      0.71      0.00
   14    5    5     -0.42      0.00
   14    5    6      0.14      0.00
   14    5    7     -0.49      0.00
   14    5    8     -0.67      0.00
   14    5    9     -0.38      0.00
   14    5   10      0.28      0.00
   14    5   11     -0.33      0.00
  -14    6   16      0.36      0.00
  -14    6   15      0.14      0.00
  -14    6   14     -0.61      0.00
  -14    6   13      0.56      0.00
  -14    6   12     -1.00      0.00
  -14    6   11      1.33      0.00
  -14    6   10      0.82      0.00
  -14    6    9      0.11      0.00
  -14    6    8      1.93      0.00
  -14    6    7     -0.95      0.00
  -14    6    6      1.01      0.00
  -14    6    5     -0.25      0.00
  -14    6    4     -0.14      0.00
  -14    6    3      0.04      0.00
  -14    6    2     -0.96      0.00
  -14    6    1      0.00      0.00
   14    6    0     -0.69      0.00
   14    6    1      0.10      0.00
   14    6    2      0.24      0.00
   14    6    3      0.09      0.00
   14    6    4      0.59      0.00
   14    6    5      0.07      0.00
   14    6    6      0.61      0.00
   14    6    7      0.60      0.00
   14    6    8      0.37      0.00
   14    6    9      0.24      0.00
  -14    7   17      0.45      0.00
  -14    7   16     -0.36      0.00
  -14    7   15      0.45      0.00
  -14    7   14     -0.23      0.00
  -14    7   13      1.03      0.00
  -14    7   12     -0.32      0.00
  -14    7   11     -0.37      0.00
  -14    7   10      0.07      0.00
  -14    7    9     -2.17      0.00
  -14    7    8      0.80      0.00
  -14    7    7     -1.45      0.00
  -14    7    6      0.43      0.00
  -14    7    5     -0.15      0.00
  -14    7    4     -0.07      0.00
  -14    7    3      0.98      0.00
  -14    7    2     -0.02      0.00
  -14    7    1      1.33      0.00
   14    7    0     -0.22      0.00
   14    7    1      0.09      0.00
   14    7    2     -0.45      0.00
   14    7    3     -0.63      0.00
   14    7    4     -0.21      0.00
   14    7    5     -0.45      0.00
   14    7    6     -0.12      0.00
   14    7    7     -0.35      0.00
   14    7    8      0.06      0.00
  -14    8   15     -0.30      0.00
  -14    8   14     -1.17      0.00
  -14    8   13     -0.77      0.00
  -14    8   12     -0.48      0.00
  -14    8   11     -0.98      0.00
  -14    8   10      1.45      0.00
  -14    8    9     -0.72      0.00
  -14    8    8      1.37      0.00
  -14    8    7     -0.07      0.00
  -14    8    6      0.19      0.00
  -14    8    5      0.39      0.00
  -14    8    4     -0.53      0.00
  -14    8    3      0.48      0.00
  -14    8    2     -1.36      0.00
  -14    8    1      0.08      0.00
   14    8    0     -0.56      0.00
   14    8    1      0.62      0.00
   14    8    2      0.68      0.00
   14    8    3      0.56      0.00
   14    8    4      0.36      0.00
   14    8    5      0.14      0.00
   14    8    6      0.10      0.00
  -14    9   14      1.03      0.00
  -14    9   13      1.19      0.00
  -14    9   12      1.55      0.00
  -14    9   11     -0.08      0.00
  -14    9   10      0.92      0.00
  -14    9    9     -0.58      0.00
  -14    9    8     -0.39      0.00
  -14    9    7      0.19      0.00
  -14    9    6     -0.71      0.00
  -14    9    4     -0.55      0.00
  -14    9    3      0.68      0.00
  -14    9    2     -0.34      0.00
  -14    9    1      0.67      0.00
   14    9    0     -0.69      0.00
   14    9    1     -0.66      0.00
   14    9    2     -1.13      0.00
   14    9    3     -0.61      0.00
  -14   10   10     -0.04      0.00
  -14   10    9      0.30      0.00
  -14   10    8     -0.38      0.00
  -14   10    7      0.87      0.00
  -14   10    6     -0.01      0.00
  -14   10    5      0.28      0.00
  -14   10    4      0.18      0.00
  -14   10    3      0.28      0.00
  -14   10    2     -0.34      0.00
  -14   10    1     -0.37      0.00
  -15    0   23     -0.28      0.00
  -15    0   21      0.37      0.00
  -15    0   19      0.55      0.00
  -15    0   17     -0.52      0.00
  -15    0   15     -0.27      0.00
  -15    0   13      0.92      0.00
  -15    0   11      0.11      0.00
  -15    0    9     -0.27      0.00
  -15    0    7      1.04      0.00
  -15    0    5      1.80      0.00
  -15    0    3      1.34      0.00
  -15    0    1     -0.78      0.00
   15    0    1     -1.31      0.00
   15    0    3      0.42      0.00
   15    0    5      0.06      0.00
   15    0    7     -0.01      0.00
  -15    1   23      0.11      0.00
  -15    1   22      0.25      0.00
  -15    1   21     -0.52      0.00
  -15    1   20     -0.34      0.00
  -15    1   19     -0.68      0.00
  -15    1   18      0.14      0.00
  -15    1   17     -0.42      0.00
  -15    1   16      0.78      0.00
  -15    1   15     -0.06      0.00
  -15    1   14     -0.31      0.00
  -15    1   13     -0.42      0.00
  -15    1   12     -0.39      0.00
  -15    1   11     -0.90      0.00
  -15    1   10      0.71      0.00
  -15    1    9     -0.15      0.00
  -15    1    8     -0.02      0.00
  -15    1    7      0.27      0.00
  -15    1    6     -1.31      0.00
  -15    1    5     -0.30      0.00
  -15    1    4     -1.78      0.00
  -15    1    3     -0.44      0.00
  -15    1    2     -0.77      0.00
  -15    1    1      0.21      0.00
   15    1    0      0.92      0.00
   15    1    1     -0.96      0.00
   15    1    2     -0.01      0.00
   15    1    3     -0.66      0.00
   15    1    4     -0.70      0.00
   15    1    5     -0.40      0.00
   15    1    6      0.20      0.00
   15    1    7     -0.91      0.00
   15    1    8     -0.31      0.00
   15    1    9     -0.81      0.00
  -15    2   22      0.32      0.00
  -15    2   21     -0.41      0.00
  -15    2   20      0.89      0.00
  -15    2   19     -0.10      0.00
  -15    2   18      0.50      0.00
  -15    2   17     -0.70      0.00
  -15    2   16     -0.21      0.00
  -15    2   15     -0.37      0.00
  -15    2   14     -0.10      0.00
  -15    2   13      0.25      0.00
  -15    2   12      1.42      0.00
  -15    2   11     -0.73      0.00
  -15    2   10      1.15      0.00
  -15    2    9     -0.87      0.00
  -15    2    8     -0.64      0.00
  -15    2    7      0.43      0.00
  -15    2    6     -0.49      0.00
  -15    2    5      1.43      0.00
  -15    2    4      0.27      0.00
  -15    2    3      1.77      0.00
  -15    2    2     -0.06      0.00
  -15    2    1      0.60      0.00
   15    2    0      1.11      0.00
   15    2    1      0.03      0.00
   15    2    2      1.10      0.00
   15    2    3      0.94      0.00
   15    2    4     -0.06      0.00
   15    2    5      0.29      0.00
   15    2    6      0.24      0.00
   15    2    7     -0.17      0.00
   15    2    8      0.96      0.00
   15    2    9     -0.07      0.00
  -15    3   21     -0.80      0.00
  -15    3   20      0.28      0.00
  -15    3   19     -0.46      0.00
  -15    3   18      0.20      0.00
  -15    3   17      0.60      0.00
  -15    3   16      0.35      0.00
  -15    3   15      1.15      0.00
  -15    3   14     -0.10      0.00
  -15    3   13     -0.68      0.00
  -15    3   12      0.33      0.00
  -15    3   11     -2.34      0.00
  -15    3   10      0.73      0.00
  -15    3    9     -0.32      0.00
  -15    3    8     -0.20      0.00
  -15    3    7      1.11      0.00
  -15    3    6     -1.06      0.00
  -15    3    5      0.27      0.00
  -15    3    4     -1.53      0.00
  -15    3    3      0.00      0.00
  -15    3    2     -1.31      0.00
  -15    3    1      0.56      0.00
   15    3    0     -0.27      0.00
   15    3    1     -1.01      0.00
   15    3    2     -0.36      0.00
   15    3    3      0.24      0.00
   15    3    4     -0.44      0.00
   15    3    5      1.13      0.00
   15    3    6      0.16      0.00
   15    3    7      0.04      0.00
   15    3    8      0.12      0.00
   15    3    9     -0.05      0.00
  -15    4   20      0.84      0.00
  -15    4   19      0.13      0.00
  -15    4   18     -0.27      0.00
  -15    4   17      0.20      0.00
  -15    4   16     -1.50      0.00
  -15    4   15      0.09      0.00
  -15    4   14     -0.69      0.00
  -15    4   13     -0.33      0.00
  -15    4   12      2.33      0.00
  -15    4   11     -0.53      0.00
  -15    4   10      2.07      0.00
  -15    4    9      0.42      0.00
  -15    4    8     -0.53      0.00
  -15    4    6     -0.50      0.00
  -15    4    5      1.16      0.00
  -15    4    4      0.14      0.00
  -15    4    3      0.98      0.00
  -15    4    2     -0.05      0.00
  -15    4    1      0.35      0.00
   15    4    0      0.45      0.00
   15    4    1     -0.11      0.00
   15    4    2      0.09      0.00
   15    4    3     -0.01      0.00
   15    4    4     -1.26      0.00
   15    4    5     -0.12      0.00
   15    4    6     -0.89      0.00
  -15    5   17      0.59      0.00
  -15    5   16     -0.40      0.00
  -15    5   15      1.08      0.00
  -15    5   14      0.49      0.00
  -15    5   13     -1.17      0.00
  -15    5   12      0.93      0.00
  -15    5   11     -2.76      0.00
  -15    5   10     -0.33      0.00
  -15    5    9     -0.45      0.00
  -15    5    8     -1.42      0.00
  -15    5    7      0.81      0.00
  -15    5    6     -1.25      0.00
  -15    5    5      0.08      0.00
  -15    5    4     -0.61      0.00
  -15    5    3      0.05      0.00
  -15    5    2     -0.02      0.00
  -15    5    1      0.18      0.00
   15    5    0      0.16      0.00
   15    5    1     -0.29      0.00
   15    5    2      0.09      0.00
   15    5    3      0.39      0.00
   15    5    4      0.14      0.00
   15    5    5      0.74      0.00
   15    5    6     -0.05      0.00
   15    5    7     -0.14      0.00
  -15    6   11      0.13      0.00
  -15    6   10      0.81      0.00
  -15    6    9      1.77      0.00
  -15    6    8     -1.19      0.00
  -15    6    7      1.67      0.00
  -15    6    6     -0.79      0.00
  -15    6    5      0.76      0.00
  -15    6    4     -0.35      0.00
  -15    6    3     -0.41      0.00
  -15    6    2     -0.40      0.00
  -15    6    1     -0.63      0.00
   15    6    0      0.36      0.00
   15    6    1     -0.02      0.00
   15    6    2      0.19      0.00
   15    6    3      0.03      0.00
   15    6    4     -0.25      0.00
   15    6    5      0.03      0.00
   15    6    6      0.20      0.00
  -15    7   14      0.52      0.00
  -15    7   13     -0.44      0.00
  -15    7   12      0.01      0.00
  -15    7   11     -0.41      0.00
  -15    7   10     -1.90      0.00
  -15    7    9      1.05      0.00
  -15    7    8     -2.02      0.00
  -15    7    7      1.07      0.00
  -15    7    6     -1.07      0.00
  -15    7    5      0.19      0.00
  -15    7    4      0.30      0.00
  -15    7    3      0.11      0.00
  -15    7    2      1.35      0.00
  -15    7    1      0.21      0.00
   15    7    0      0.53      0.00
   15    7    1     -0.24      0.00
   15    7    2     -0.19      0.00
   15    7    3      0.05      0.00
  -15    8   10     -0.55      0.00
  -15    8    9      1.65      0.00
  -15    8    8     -0.51      0.00
  -15    8    7      0.83      0.00
  -15    8    6      0.30      0.00
  -15    8    5      0.08      0.00
  -15    8    4      0.69      0.00
  -15    8    3     -1.21      0.00
  -15    8    2      0.32      0.00
  -15    8    1     -1.02      0.00
   15    8    0      0.16      0.00
  -16    0   20      0.68      0.00
  -16    0   18     -0.22      0.00
  -16    0   16     -0.95      0.00
  -16    0   14     -0.32      0.00
  -16    0   12     -0.49      0.00
  -16    0   10     -0.61      0.00
  -16    0    8      0.39      0.00
  -16    0    6      1.01      0.00
  -16    0    4      1.53      0.00
  -16    0    2      0.65      0.00
   16    0    0     -0.86      0.00
   16    0    2     -0.60      0.00
   16    0    4     -0.91      0.00
  -16    1   20     -0.70      0.00
  -16    1   19     -0.25      0.00
  -16    1   18     -0.67      0.00
  -16    1   17      0.78      0.00
  -16    1   16     -0.20      0.00
  -16    1   15      0.65      0.00
  -16    1   14     -0.19      0.00
  -16    1   13      0.36      0.00
  -16    1   12     -0.68      0.00
  -16    1   11      0.91      0.00
  -16    1   10     -0.18      0.00
  -16    1    9      0.33      0.00
  -16    1    8      0.39      0.00
  -16    1    7     -0.61      0.00
  -16    1    6     -0.01      0.00
  -16    1    5     -1.33      0.00
  -16    1    4     -0.37      0.00
  -16    1    3     -1.67      0.00
  -16    1    2     -0.19      0.00
  -16    1    1     -0.30      0.00
   16    1    0     -0.50      0.00
   16    1    1      0.26      0.00
   16    1    2     -0.66      0.00
   16    1    3      0.12      0.00
   16    1    4     -0.43      0.00
   16    1    5      0.72      0.00
  -16    2   19      0.93      0.00
  -16    2   18     -0.33      0.00
  -16    2   17      0.39      0.00
  -16    2   16     -0.61      0.00
  -16    2   15     -0.09      0.00
  -16    2   14     -0.21      0.00
  -16    2   13      0.96      0.00
  -16    2   12     -0.73      0.00
  -16    2   11      1.14      0.00
  -16    2   10     -0.87      0.00
  -16    2    9     -0.54      0.00
  -16    2    8      0.02      0.00
  -16    2    7     -0.85      0.00
  -16    2    6      0.71      0.00
  -16    2    5     -0.10      0.00
  -16    2    4      1.68      0.00
  -16    2    3      0.15      0.00
  -16    2    2      1.62      0.00
  -16    2    1     -0.29      0.00
   16    2    0      0.61      0.00
   16    2    1      0.91      0.00
   16    2    2      0.65      0.00
   16    2    3      0.34      0.00
   16    2    4      0.22      0.00
   16    2    5      0.24      0.00
  -16    3   18     -0.29      0.00
  -16    3   17      0.24      0.00
  -16    3   16      0.58      0.00
  -16    3   15     -0.06      0.00
  -16    3   14     -0.36      0.00
  -16    3   13      0.12      0.00
  -16    3   12     -2.24      0.00
  -16    3   11      0.55      0.00
  -16    3   10     -0.87      0.00
  -16    3    9      0.04      0.00
  -16    3    8      0.97      0.00
  -16    3    7     -0.34      0.00
  -16    3    6      0.62      0.00
  -16    3    5     -0.70      0.00
  -16    3    4      0.20      0.00
  -16    3    3     -1.27      0.00
  -16    3    2      0.17      0.00
  -16    3    1     -0.84      0.00
   16    3    0     -0.70      0.00
   16    3    1     -0.47      0.00
   16    3    2     -0.45      0.00
   16    3    3     -0.45      0.00
   16    3    4      0.52      0.00
   16    3    5     -0.21      0.00
  -16    4   16      0.13      0.00
  -16    4   15     -0.71      0.00
  -16    4   14     -0.04      0.00
  -16    4   13      2.04      0.00
  -16    4   12     -0.31      0.00
  -16    4   11      2.80      0.00
  -16    4   10      0.25      0.00
  -16    4    9      0.37      0.00
  -16    4    8      0.70      0.00
  -16    4    7     -0.32      0.00
  -16    4    6      0.46      0.00
  -16    4    5     -0.04      0.00
  -16    4    4      0.43      0.00
  -16    5   12     -2.95      0.00
  -16    5   11     -0.05      0.00
  -16    5   10     -1.52      0.00
  -16    5    9     -1.09      0.00
  -16    5    8      0.15      0.00
  -16    5    7     -1.06      0.00
  -16    5    6     -0.08      0.00
  -16    5    5     -0.53      0.00
  -16    5    4      0.16      0.00
  -16    5    3     -0.06      0.00
  -16    5    2      0.26      0.00
  -16    5    1      0.01      0.00
   16    5    0     -0.45      0.00
   16    5    1      0.09      0.00
   16    5    2     -0.36      0.00
   16    5    3      0.36      0.00
  -16    6   13      1.36      0.00
  -16    6   12     -0.36      0.00
  -16    6   11      1.37      0.00
  -16    6   10      1.16      0.00
  -16    6    9     -0.56      0.00
  -16    6    8      1.50      0.00
  -16    6    7     -0.56      0.00
  -16    6    6      1.07      0.00
  -16    6    5     -0.29      0.00
  -16    6    4      0.09      0.00
  -16    6    3     -0.49      0.00
  -16    6    2     -0.37      0.00
  -16    6    1     -0.28      0.00
   16    6    0      0.07      0.00
   16    6    1      0.32      0.00
  -17    0   17     -0.46      0.00
  -17    0   15     -0.65      0.00
  -17    0   13     -1.00      0.00
  -17    0   11     -1.01      0.00
  -17    0    9     -0.21      0.00
  -17    0    7     -0.13      0.00
  -17    0    5      0.36      0.00
  -17    0    3      1.01      0.00
  -17    1   16      0.64      0.00
  -17    1   15     -0.22      0.00
  -17    1   14      0.86      0.00
  -17    1   13     -0.74      0.00
  -17    1   12      1.21      0.00
  -17    1   11     -0.60      0.00
  -17    1   10      0.54      0.00
  -17    1    9     -0.01      0.00
  -17    1    8     -0.11      0.00
  -17    1    7      0.04      0.00
  -17    1    6     -0.29      0.00
  -17    1    5      0.01      0.00
  -17    1    4     -1.25      0.00
  -17    1    3     -0.01      0.00
  -17    1    2     -1.18      0.00
  -17    1    1      0.18      0.00
  -17    2   15     -0.63      0.00
  -17    2   14      0.77      0.00
  -17    2   13     -1.04      0.00
  -17    2   12      1.30      0.00
  -17    2   11     -0.83      0.00
  -17    2   10      0.12      0.00
  -17    2    9      0.19      0.00
  -17    2    8     -0.55      0.00
  -17    2    7      0.47      0.00
  -17    2    6     -0.39      0.00
  -17    2    5      1.06      0.00
  -17    2    4     -0.21      0.00
  -17    2    3      1.79      0.00
  -17    2    2      0.06      0.00
  -17    2    1      1.20      0.00
   17    2    0      0.28      0.00
  -17    3   13     -1.68      0.00
  -17    3   12      0.63      0.00
  -17    3   11     -1.09      0.00
  -17    3   10     -0.14      0.00
  -17    3    9      0.55      0.00
  -17    3    8     -0.54      0.00
  -17    3    7      0.65      0.00
  -17    3    6     -0.37      0.00
  -17    3    5      0.56      0.00
  -17    3    4     -0.88      0.00
  -17    3    3      0.12      0.00
  -17    3    2     -1.02      0.00
  -17    3    1     -0.09      0.00
   17    3    0     -0.50      0.00
  -17    4   13     -0.44      0.00
  -17    4   12      2.22      0.00
  -17    4   11      0.16      0.00
  -17    4   10      0.55      0.00
  -17    4    9      0.75      0.00
  -17    5    9     -0.11      0.00
  -17    5    8     -0.83      0.00
  -17    5    7     -0.29      0.00
  -17    5    6     -0.27      0.00
  -17    5    5      0.16      0.00
   17    1    0     -0.31      0.00
   16    4    0      0.05      0.00
   17    4    0      0.17      0.00
   17    5    0      0.12      0.00
   16    7    0     -0.10      0.00
   15    9    0     -0.25      0.00
   13   10    0      0.56      0.00
   14   10    0      0.40      0.00
   13   11    0      0.13      0.00
   13   12    0      0.11      0.00
   11   13    0      0.07      0.00
    9   14    0     -0.14      0.00
   10   14    0     -0.33      0.00
    7   15    0     -0.53      0.00
    8   15    0      1.23      0.00
    9   15    0     -0.21      0.00
    0   16    0      1.92      0.00
    3   16    0     -0.07      0.00
    4   16    0     -3.89      0.00
    5   16    0      0.28      0.00
    6   16    0     -0.77      0.00
    7   16    0     -0.50      0.00
    1   17    0      1.62      0.00
    2   17    0     -0.65      0.00
    3   17    0      3.38      0.00
    4   17    0     -0.23      0.00
  -17    0    1      0.25      0.00
   -1    0    1     74.33      0.00
    1    0    1     68.62      0.00
   17    0    1     -0.31      0.00
  -18    1    1     -0.52      0.00
   17    1    1     -0.42      0.00
    3    2    1     23.99      0.00
   17    2    1      0.52      0.00
   17    3    1     -0.21      0.00
  -17    4    1      0.04      0.00
  -16    4    1     -0.32      0.00
   16    4    1      0.65      0.00
   17    4    1     -0.20      0.00
  -17    5    1     -0.01      0.00
   17    5    1     -0.39      0.00
  -16    7    1      0.43      0.00
   16    7    1     -0.19      0.00
  -16    8    1     -0.02      0.00
    1    8    1     -3.92      0.00
   15    8    1      0.24      0.00
  -15    9    1      0.16      0.00
   15    9    1     -0.44      0.00
   13   10    1      0.58      0.00
   14   10    1      1.35      0.00
  -14   11    1      0.06      0.00
  -13   11    1     -0.40      0.00
  -13   12    1     -0.67      0.00
  -12   12    1      0.66      0.00
   12   12    1      0.50      0.00
  -12   13    1      0.78      0.00
  -11   13    1      0.25      0.00
   -4   13    1     -0.91      0.00
   -2   13    1     -0.85      0.00
    3   13    1      1.38      0.00
   11   13    1     -0.12      0.00
  -10   14    1     -0.24      0.00
   -9   14    1      0.58      0.00
    9   14    1     -0.20      0.00
   10   14    1     -0.04      0.00
   -9   15    1     -0.95      0.00
   -8   15    1     -1.13      0.00
   -7   15    1     -0.81      0.00
    7   15    1      1.47      0.00
    8   15    1     -0.02      0.00
    9   15    1      0.60      0.00
   -7   16    1      0.18      0.00
   -6   16    1     -1.03      0.00
   -5   16    1     -2.51      0.00
   -3   16    1     -4.63      0.00
   -2   16    1      1.19      0.00
    5   16    1     -1.58      0.00
    6   16    1     -0.38      0.00
    7   16    1     -0.28      0.00
   -4   17    1      3.14      0.00
   -3   17    1     -0.11      0.00
   -2   17    1      3.42      0.00
   -1   17    1     -1.07      0.00
    0   17    1      0.75      0.00
    1   17    1     -1.89      0.00
    2   17    1      1.68      0.00
    3   17    1     -0.55      0.00
  -18    0    2      0.48      0.00
  -18    1    2      0.16      0.00
   17    1    2      0.22      0.00
  -18    2    2      1.12      0.00
   17    2    2      0.26      0.00
   17    3    2     -0.15      0.00
  -17    4    2      0.04      0.00
  -16    4    2      0.37      0.00
   16    4    2     -0.08      0.00
   17    4    2      0.24      0.00
  -17    5    2      0.23      0.00
  -17    6    2     -0.04      0.00
   16    6    2     -0.05      0.00
  -16    7    2      0.27      0.00
   16    7    2      0.05      0.00
  -16    8    2     -0.94      0.00
    1    8    2     -3.37      0.00
   15    8    2      0.06      0.00
  -15    9    2      0.86      0.00
   15    9    2     -0.45      0.00
  -12   10    2     -0.26      0.00
   13   10    2      1.77      0.00
   14   10    2      0.76      0.00
  -14   11    2     -0.32      0.00
  -13   11    2      0.46      0.00
   13   11    2     -0.41      0.00
  -13   12    2      0.81      0.00
   12   12    2      0.35      0.00
  -12   13    2     -0.24      0.00
  -11   13    2      0.68      0.00
   10   13    2      0.26      0.00
   11   13    2     -0.94      0.00
  -10   14    2     -0.26      0.00
   -9   14    2      0.52      0.00
    9   14    2     -0.56      0.00
   10   14    2      0.48      0.00
   -9   15    2     -0.65      0.00
   -8   15    2     -0.65      0.00
   -7   15    2     -0.97      0.00
    0   15    2     -3.09      0.00
    7   15    2      0.17      0.00
    8   15    2      0.97      0.00
   -7   16    2     -1.31      0.00
   -6   16    2     -0.60      0.00
   -5   16    2     -2.38      0.00
    5   16    2     -0.28      0.00
    6   16    2     -0.49      0.00
   -4   17    2      0.13      0.00
   -3   17    2      4.08      0.00
   -2   17    2     -1.67      0.00
   -1   17    2      1.71      0.00
    0   17    2     -2.24      0.00
    1   17    2     -0.76      0.00
    2   17    2     -1.84      0.00
    3   17    2      0.69      0.00
   17    0    3     -0.94      0.00
  -18    1    3     -0.92      0.00
   17    1    3     -0.27      0.00
  -18    2    3      0.03      0.00
   17    2    3     -0.09      0.00
  -18    3    3     -0.87      0.00
   17    3    3      0.13      0.00
  -17    4    3      0.07      0.00
  -16    4    3     -0.16      0.00
   16    4    3     -0.22      0.00
   17    4    3     -0.25      0.00
  -17    5    3      0.21      0.00
  -17    6    3     -0.43      0.00
   16    6    3      0.05      0.00
  -16    7    3      0.85      0.00
  -16    8    3      0.12      0.00
    1    8    3     -2.37      0.00
   15    8    3      0.05      0.00
  -15    9    3     -0.65      0.00
  -15   10    3     -0.27      0.00
  -13   10    3     -0.15      0.00
  -12   10    3     -0.18      0.00
   13   10    3      0.75      0.00
   14   10    3      0.93      0.00
  -14   11    3      0.02      0.00
  -13   11    3     -0.31      0.00
  -12   11    3      0.11      0.00
   13   11    3     -1.17      0.00
  -13   12    3     -0.44      0.00
   12   12    3      1.26      0.00
  -12   13    3      0.80      0.00
    2   13    3     -1.47      0.00
   10   13    3     -0.89      0.00
   11   13    3     -0.50      0.00
  -11   14    3     -0.79      0.00
  -10   14    3      0.33      0.00
   -9   14    3      0.91      0.00
    1   14    3      3.45      0.00
    2   14    3      2.35      0.00
    9   14    3      0.25      0.00
   10   14    3     -0.17      0.00
   -9   15    3     -0.73      0.00
   -8   15    3     -0.83      0.00
   -7   15    3      2.08      0.00
    0   15    3     -7.40      0.00
    7   15    3      0.65      0.00
    8   15    3     -0.14      0.00
   -7   16    3      0.29      0.00
   -6   16    3     -3.32      0.00
   -5   16    3     -1.73      0.00
    5   16    3     -0.58      0.00
    6   16    3      0.00      0.00
   -4   17    3      2.85      0.00
   -3   17    3     -1.92      0.00
   -2   17    3      3.03      0.00
   -1   17    3     -1.41      0.00
    0   17    3     -1.85      0.00
    1   17    3     -2.08      0.00
    2   17    3     -1.98      0.00
    3   17    3     -0.85      0.00
  -18    0    4      0.33      0.00
  -18    1    4      0.18      0.00
   17    1    4      0.88      0.00
  -18    2    4      1.25      0.00
   17    2    4      0.09      0.00
  -18    3    4      0.28      0.00
   17    3    4     -0.01      0.00
  -17    4    4     -0.41      0.00
   16    4    4     -0.11      0.00
  -17    5    4      0.25      0.00
   16    5    4      0.29      0.00
  -17    6    4     -0.33      0.00
   16    6    4     -0.25      0.00
  -16    7    4      0.25      0.00
   15    7    4      0.07      0.00
  -16    8    4     -0.53      0.00
    1    8    4     -6.05      0.00
   15    8    4     -0.14      0.00
  -15    9    4      0.35      0.00
   14    9    4     -0.62      0.00
  -15   10    4      0.34      0.00
  -11   10    4      0.33      0.00
   13   10    4      1.10      0.00
   14   10    4      0.00      0.00
  -14   11    4     -0.12      0.00
  -13   11    4     -0.33      0.00
  -12   11    4     -0.23      0.00
   13   11    4      0.11      0.00
  -13   12    4      0.19      0.00
   12   12    4     -0.51      0.00
  -12   13    4      0.07      0.00
   10   13    4      0.04      0.00
   11   13    4      0.11      0.00
  -11   14    4      0.25      0.00
  -10   14    4      0.01      0.00
   -9   14    4      0.06      0.00
    1   14    4      3.29      0.00
    9   14    4      0.11      0.00
   -9   15    4     -0.05      0.00
   -8   15    4      1.57      0.00
   -7   15    4      0.17      0.00
   -3   15    4     -3.01      0.00
   -2   15    4      3.28      0.00
    7   15    4     -0.86      0.00
    8   15    4     -0.26      0.00
   -7   16    4     -3.17      0.00
   -6   16    4     -0.28      0.00
   -5   16    4     -2.18      0.00
    5   16    4      0.25      0.00
    6   16    4      0.44      0.00
   -4   17    4     -1.57      0.00
   -3   17    4      2.77      0.00
   -2   17    4     -0.82      0.00
   -1   17    4     -1.31      0.00
    0   17    4     -0.11      0.00
    1   17    4     -4.28      0.00
    2   17    4     -1.83      0.00
   17    0    5     -1.05      0.00
  -18    1    5     -0.36      0.00
   17    1    5     -0.34      0.00
  -18    2    5     -0.28      0.00
  -18    3    5     -0.62      0.00
  -17    4    5     -0.03      0.00
   16    4    5     -0.62      0.00
   16    5    5      0.13      0.00
  -17    6    5      0.06      0.00
  -16    7    5     -0.36      0.00
    0    7    5      1.73      0.00
   15    7    5      0.03      0.00
  -16    8    5      0.38      0.00
   15    8    5     -0.15      0.00
  -15    9    5     -0.78      0.00
  -14    9    5      0.23      0.00
  -10    9    5      1.37      0.00
   14    9    5      0.11      0.00
  -15   10    5      0.37      0.00
  -11   10    5     -1.09      0.00
  -10   10    5      0.42      0.00
   13   10    5     -0.22      0.00
  -14   11    5     -0.60      0.00
  -13   11    5     -0.31      0.00
  -12   11    5      0.14      0.00
   13   11    5     -0.15      0.00
  -13   12    5      0.30      0.00
   11   12    5     -1.26      0.00
   12   12    5      0.12      0.00
  -12   13    5      0.19      0.00
   10   13    5      0.39      0.00
   11   13    5      0.22      0.00
  -11   14    5     -0.33      0.00
  -10   14    5     -0.18      0.00
   -9   14    5      0.01      0.00
    5   14    5      0.17      0.00
    9   14    5      0.33      0.00
   -9   15    5      0.90      0.00
   -8   15    5      0.82      0.00
   -7   15    5      2.64      0.00
   -3   15    5      6.44      0.00
   -2   15    5     -8.88      0.00
    4   15    5      0.35      0.00
    7   15    5     -1.30      0.00
    8   15    5     -0.67      0.00
   -7   16    5     -0.38      0.00
   -6   16    5     -2.13      0.00
   -5   16    5     -0.41      0.00
    2   16    5      2.54      0.00
    3   16    5      0.80      0.00
    5   16    5      0.59      0.00
   -3   17    5     -0.68      0.00
   -2   17    5     -1.07      0.00
   -1   17    5      2.05      0.00
    0   17    5     -4.52      0.00
    1   17    5     -0.39      0.00
    2   17    5     -3.07      0.00
  -18    0    6     -0.53      0.00
   16    0    6     -0.82      0.00
  -18    1    6     -0.01      0.00
   16    1    6     -0.77      0.00
  -18    2    6      0.63      0.00
   16    2    6      0.02      0.00
  -18    3    6      0.48      0.00
   16    3    6      0.03      0.00
  -17    4    6     -0.21      0.00
   16    4    6      0.19      0.00
   16    5    6      0.02      0.00
  -17    6    6      0.17      0.00
  -16    7    6      0.25      0.00
    0    7    6      3.15      0.00
   15    7    6     -0.13      0.00
  -16    8    6      0.54      0.00
    0    8    6     -1.04      0.00
  -15    9    6     -0.16      0.00
  -10    9    6     -0.03      0.00
   14    9    6     -0.30      0.00
  -15   10    6      0.15      0.00
  -11   10    6      0.94      0.00
  -10   10    6     -0.72      0.00
   13   10    6      0.17      0.00
  -14   11    6     -0.10      0.00
  -12   11    6     -1.26      0.00
  -11   11    6      0.52      0.00
   12   11    6      0.49      0.00
  -13   12    6      0.29      0.00
   11   12    6     -0.43      0.00
  -12   13    6      0.06      0.00
    6   13    6     -4.97      0.00
   10   13    6      0.56      0.00
  -11   14    6     -0.21      0.00
  -10   14    6      0.03      0.00
   -9   14    6     -0.82      0.00
    5   14    6      3.10      0.00
    9   14    6      0.25      0.00
   -9   15    6      0.64      0.00
   -8   15    6      1.28      0.00
   -7   15    6      2.17      0.00
    3   15    6     -0.40      0.00
    4   15    6     -0.75      0.00
    5   15    6     -1.10      0.00
    7   15    6     -1.16      0.00
   -7   16    6     -0.95      0.00
   -6   16    6     -0.73      0.00
   -5   16    6     -1.94      0.00
   -1   16    6     -3.72      0.00
    0   16    6      6.85      0.00
    3   16    6      1.10      0.00
    4   16    6      0.84      0.00
    5   16    6      0.65      0.00
   -3   17    6     -1.86      0.00
   -2   17    6      2.67      0.00
   -1   17    6     -3.79      0.00
    0   17    6      2.31      0.00
    1   17    6     -3.39      0.00
  -18    1    7      0.13      0.00
   16    1    7      0.07      0.00
  -18    2    7      0.01      0.00
   16    2    7      0.95      0.00
  -18    3    7     -0.47      0.00
   16    3    7     -0.37      0.00
  -17    4    7      0.35      0.00
  -15    4    7      1.17      0.00
   15    4    7     -0.02      0.00
   16    4    7     -0.06      0.00
  -17    6    7      0.69      0.00
   15    6    7      0.23      0.00
  -16    7    7     -1.16      0.00
    0    7    7      3.11      0.00
   15    7    7     -0.35      0.00
  -16    8    7     -0.05      0.00
   14    8    7     -0.20      0.00
  -15    9    7     -0.51      0.00
  -15   10    7      0.07      0.00
  -11   10    7     -1.00      0.00
  -10   10    7     -0.12      0.00
   13   10    7     -0.50      0.00
  -14   11    7     -0.01      0.00
  -12   11    7      0.45      0.00
  -11   11    7     -0.63      0.00
   12   11    7      1.00      0.00
  -13   12    7     -0.16      0.00
   11   12    7     -1.75      0.00
  -12   13    7      0.31      0.00
    5   13    7     -5.14      0.00
    6   13    7     -0.96      0.00
    7   13    7     -3.28      0.00
   10   13    7      0.86      0.00
  -10   14    7     -0.59      0.00
   -9   14    7     -0.51      0.00
    4   14    7      1.49      0.00
    5   14    7      0.18      0.00
    6   14    7      3.82      0.00
    8   14    7      1.18      0.00
    9   14    7      0.46      0.00
   -9   15    7      0.48      0.00
   -8   15    7      1.86      0.00
   -7   15    7      0.26      0.00
   -6   15    7      0.94      0.00
    4   15    7     -0.71      0.00
    5   15    7     -1.43      0.00
    7   15    7     -1.27      0.00
   -7   16    7     -1.24      0.00
   -6   16    7     -0.76      0.00
   -5   16    7      1.67      0.00
   -4   16    7     -5.16      0.00
   -1   16    7      6.14      0.00
    0   16    7     -1.42      0.00
    4   16    7      0.29      0.00
    5   16    7      0.85      0.00
   -2   17    7     -3.69      0.00
   -1   17    7      3.54      0.00
    0   17    7     -2.35      0.00
  -18    0    8     -0.40      0.00
   16    0    8      0.17      0.00
  -18    1    8     -0.32      0.00
   16    1    8     -0.90      0.00
  -18    2    8      0.55      0.00
   16    2    8      0.27      0.00
  -18    3    8      0.27      0.00
   16    3    8     -0.33      0.00
  -17    4    8     -0.21      0.00
   15    4    8     -0.07      0.00
   15    5    8     -0.14      0.00
  -17    6    8     -0.04      0.00
   15    6    8      0.49      0.00
  -16    7    8      1.04      0.00
    0    7    8     -1.92      0.00
  -16    8    8      0.69      0.00
   14    8    8      0.03      0.00
  -15    9    8     -0.18      0.00
   13    9    8      0.48      0.00
  -15   10    8      0.39      0.00
  -10   10    8     -1.05      0.00
   13   10    8     -0.37      0.00
  -14   11    8     -0.62      0.00
  -12   11    8     -0.84      0.00
  -11   11    8      0.13      0.00
   12   11    8      0.94      0.00
  -13   12    8      0.51      0.00
   11   12    8     -0.43      0.00
  -12   13    8      0.08      0.00
    6   13    8     -3.47      0.00
    7   13    8     -1.73      0.00
    8   13    8     -0.67      0.00
   10   13    8     -0.10      0.00
  -10   14    8      0.44      0.00
   -9   14    8      0.26      0.00
    3   14    8     -0.85      0.00
    5   14    8      2.45      0.00
    6   14    8      0.02      0.00
    7   14    8      1.41      0.00
    8   14    8      1.25      0.00
   -9   15    8      0.49      0.00
   -8   15    8     -0.50      0.00
   -7   15    8      1.88      0.00
   -6   15    8      1.82      0.00
   -3   15    8     -6.88      0.00
   -2   15    8      4.27      0.00
    6   15    8     -0.71      0.00
    7   15    8     -0.06      0.00
   -6   16    8     -0.15      0.00
   -5   16    8     -3.90      0.00
   -4   16    8      4.46      0.00
   -1   16    8     -3.35      0.00
    0   16    8      3.15      0.00
    1   16    8     -0.65      0.00
    3   16    8     -0.31      0.00
    4   16    8      0.86      0.00
   15    0    9      0.67      0.00
  -18    1    9     -0.05      0.00
   16    1    9     -0.08      0.00
  -18    2    9      0.15      0.00
  -18    3    9     -0.51      0.00
   15    4    9     -0.09      0.00
   15    5    9      0.11      0.00
  -17    6    9      0.83      0.00
  -16    7    9     -1.49      0.00
    0    7    9      2.71      0.00
   14    7    9      0.19      0.00
  -16    8    9     -0.59      0.00
   14    8    9     -0.68      0.00
  -15    9    9     -0.13      0.00
   13    9    9      0.91      0.00
  -15   10    9     -0.27      0.00
  -10   10    9      0.65      0.00
   12   10    9     -1.07      0.00
  -14   11    9      0.29      0.00
  -11   11    9     -0.36      0.00
  -13   12    9      0.06      0.00
  -12   12    9      0.07      0.00
    9   12    9     -0.46      0.00
   10   12    9      0.06      0.00
  -12   13    9     -0.36      0.00
  -11   13    9      0.01      0.00
    7   13    9     -0.71      0.00
    8   13    9     -1.66      0.00
    9   13    9     -0.69      0.00
  -10   14    9      0.35      0.00
   -9   14    9      0.02      0.00
   -4   14    9     -0.92      0.00
    2   14    9     -2.17      0.00
    3   14    9     -0.77      0.00
    4   14    9      0.15      0.00
    5   14    9     -1.61      0.00
    6   14    9      0.41      0.00
    7   14    9      0.93      0.00
    8   14    9      0.28      0.00
   -8   15    9      0.68      0.00
   -7   15    9      0.57      0.00
   -6   15    9      0.33      0.00
   -3   15    9      4.30      0.00
   -2   15    9     -3.51      0.00
    6   15    9      0.63      0.00
   -6   16    9     -1.81      0.00
   -5   16    9      1.04      0.00
   -4   16    9     -5.53      0.00
   -3   16    9      3.63      0.00
   -2   16    9     -4.15      0.00
    0   16    9     -1.55      0.00
    1   16    9      2.49      0.00
    2   16    9     -0.77      0.00
    3   16    9      1.04      0.00
    4   16    9     -0.71      0.00
  -18    0   10     -0.34      0.00
  -18    1   10     -0.48      0.00
   15    1   10     -0.09      0.00
  -18    2   10      0.06      0.00
   15    2   10      0.33      0.00
  -18    3   10      0.23      0.00
   15    3   10      0.50      0.00
   14    4   10      0.18      0.00
   15    4   10     -0.75      0.00
  -17    5   10     -0.79      0.00
   15    5   10      0.05      0.00
  -17    6   10     -0.13      0.00
   14    6   10     -0.13      0.00
  -16    7   10      0.61      0.00
   14    7   10      0.65      0.00
  -16    8   10      1.06      0.00
   13    8   10     -1.43      0.00
  -15    9   10     -0.59      0.00
   13    9   10      0.53      0.00
  -15   10   10      0.10      0.00
   12   10   10     -0.53      0.00
  -14   11   10      0.17      0.00
  -11   11   10     -0.56      0.00
   11   11   10      0.32      0.00
  -13   12   10     -0.17      0.00
  -12   12   10      1.08      0.00
    9   12   10      0.79      0.00
   10   12   10     -0.57      0.00
  -12   13   10      0.01      0.00
  -11   13   10     -1.17      0.00
    6   13   10      0.28      0.00
    7   13   10     -1.66      0.00
    9   13   10     -0.61      0.00
  -10   14   10      0.51      0.00
   -9   14   10      0.16      0.00
   -4   14   10     -1.68      0.00
    2   14   10     -0.17      0.00
    3   14   10     -1.27      0.00
    4   14   10     -2.74      0.00
    7   14   10     -0.31      0.00
   -8   15   10      0.56      0.00
   -7   15   10      0.23      0.00
   -6   15   10      2.40      0.00
   -5   15   10      0.82      0.00
   -2   15   10      1.62      0.00
    5   15   10      1.19      0.00
    6   15   10      1.10      0.00
   -6   16   10     -0.32      0.00
   -5   16   10     -3.42      0.00
   -4   16   10      0.21      0.00
   -3   16   10     -4.01      0.00
   -2   16   10      2.79      0.00
   -1   16   10     -1.98      0.00
    0   16   10      2.95      0.00
    1   16   10     -0.79      0.00
    2   16   10      1.01      0.00
    3   16   10     -1.05      0.00
   15    0   11     -0.03      0.00
  -18    1   11      0.63      0.00
   15    1   11     -0.28      0.00
  -18    2   11      0.56      0.00
   15    2   11     -0.66      0.00
  -18    3   11      0.36      0.00
   15    3   11      0.55      0.00
   14    4   11     -0.97      0.00
  -17    5   11     -1.39      0.00
  -17    6   11      0.50      0.00
   14    6   11     -0.72      0.00
  -16    7   11     -1.02      0.00
  -16    8   11     -0.12      0.00
  -15    8   11      1.13      0.00
   13    8   11     -0.49      0.00
  -15    9   11      0.37      0.00
   12    9   11      0.33      0.00
  -14   10   11     -1.10      0.00
   11   10   11     -0.06      0.00
   12   10   11     -0.04      0.00
  -14   11   11     -0.10      0.00
  -11   11   11     -0.60      0.00
   10   11   11      0.22      0.00
   11   11   11      0.57      0.00
  -13   12   11      0.98      0.00
  -12   12   11     -0.17      0.00
   10   12   11     -0.03      0.00
  -11   13   11     -0.18      0.00
    8   13   11     -0.63      0.00
  -10   14   11     -0.02      0.00
   -9   14   11     -0.01      0.00
   -8   14   11     -0.98      0.00
    3   14   11     -2.90      0.00
    4   14   11     -1.69      0.00
    7   14   11      0.54      0.00
   -8   15   11     -0.43      0.00
   -7   15   11      1.60      0.00
   -6   15   11      0.96      0.00
   -5   15   11      2.42      0.00
   -2   15   11     -1.90      0.00
   -1   15   11      0.22      0.00
    4   15   11      1.48      0.00
    5   15   11      1.48      0.00
   -5   16   11     -1.43      0.00
   -4   16   11     -2.80      0.00
   -3   16   11      0.58      0.00
   -2   16   11     -2.11      0.00
   -1   16   11      3.31      0.00
    0   16   11     -0.73      0.00
    1   16   11      1.34      0.00
    2   16   11     -0.72      0.00
  -18    0   12     -0.92      0.00
   14    0   12     -0.52      0.00
  -18    1   12     -0.74      0.00
   15    1   12      0.28      0.00
  -18    2   12     -1.06      0.00
   15    2   12      0.01      0.00
  -18    3   12     -0.73      0.00
  -14    4   12     -0.67      0.00
   14    4   12      0.37      0.00
  -17    5   12      0.14      0.00
   14    5   12      0.88      0.00
  -17    6   12      1.10      0.00
  -15    6   12      1.86      0.00
  -16    7   12     -0.58      0.00
   13    7   12      0.48      0.00
  -16    8   12      0.52      0.00
  -15    8   12     -0.26      0.00
  -15    9   12      0.24      0.00
   12    9   12     -0.37      0.00
  -14   10   12     -0.53      0.00
   11   10   12      0.40      0.00
  -11   11   12     -1.06      0.00
   10   11   12      0.52      0.00
  -12   12   12      1.29      0.00
  -11   12   12      0.03      0.00
    9   12   12      0.20      0.00
  -11   13   12     -0.57      0.00
    8   13   12     -0.62      0.00
  -10   14   12     -0.34      0.00
   -9   14   12     -0.81      0.00
   -8   14   12     -0.29      0.00
    3   14   12     -1.37      0.00
    4   14   12     -1.92      0.00
    6   14   12     -0.25      0.00
   -8   15   12      1.19      0.00
   -7   15   12     -0.41      0.00
   -6   15   12      1.64      0.00
   -5   15   12      1.84      0.00
   -4   15   12      1.52      0.00
   -3   15   12      0.58      0.00
   -1   15   12     -2.94      0.00
    3   15   12      1.40      0.00
    4   15   12      1.23      0.00
   -4   16   12     -0.99      0.00
   -3   16   12     -1.66      0.00
   -2   16   12      2.02      0.00
   -1   16   12     -0.86      0.00
    0   16   12      1.93      0.00
    1   16   12     -0.39      0.00
  -18    1   13      1.07      0.00
   14    1   13      0.66      0.00
  -18    2   13      0.95      0.00
   14    2   13     -0.20      0.00
   14    3   13      0.10      0.00
   13    4   13      0.67      0.00
   14    4   13     -0.50      0.00
  -17    5   13     -1.91      0.00
  -16    5   13      0.80      0.00
  -17    6   13     -0.54      0.00
  -15    6   13     -1.04      0.00
   13    6   13      0.08      0.00
  -16    7   13      0.33      0.00
   13    7   13      0.56      0.00
  -16    8   13      0.01      0.00
  -15    8   13     -0.40      0.00
   12    8   13      0.32      0.00
  -15    9   13      0.65      0.00
  -14   10   13     -1.14      0.00
   11   10   13     -0.14      0.00
  -13   11   13      0.74      0.00
   10   11   13      0.46      0.00
  -12   12   13     -0.62      0.00
  -11   12   13      0.58      0.00
    9   12   13     -0.81      0.00
  -11   13   13      0.78      0.00
    3   13   13      0.45      0.00
    7   13   13     -0.20      0.00
   -9   14   13     -0.70      0.00
   -8   14   13     -0.41      0.00
   -7   14   13      0.00      0.00
   -4   14   13     -0.42      0.00
    5   14   13     -0.87      0.00
    6   14   13     -0.46      0.00
   -7   15   13      0.91      0.00
   -6   15   13     -0.34      0.00
   -5   15   13      1.65      0.00
   -4   15   13      1.13      0.00
   -3   15   13      0.25      0.00
   -2   15   13     -0.85      0.00
   -1   15   13     -0.65      0.00
    0   15   13     -1.52      0.00
    1   15   13      0.60      0.00
    2   15   13      0.56      0.00
    3   15   13      0.69      0.00
    4   15   13      0.50      0.00
   -3   16   13      0.28      0.00
   -2   16   13     -0.73      0.00
   -1   16   13      1.44      0.00
  -18    0   14     -0.66      0.00
   14    0   14     -0.15      0.00
  -18    1   14     -0.48      0.00
   14    1   14     -0.05      0.00
  -18    2   14     -1.14      0.00
   14    2   14     -0.27      0.00
  -17    3   14      0.48      0.00
   14    3   14     -0.15      0.00
  -17    4   14      1.14      0.00
   12    4   14      0.55      0.00
   13    4   14      0.09      0.00
  -17    5   14      0.71      0.00
  -16    5   14     -0.57      0.00
   13    5   14     -0.86      0.00
  -16    6   14     -0.93      0.00
  -15    6   14      0.17      0.00
   13    6   14     -0.32      0.00
  -16    7   14      0.07      0.00
   12    7   14     -0.16      0.00
  -15    8   14     -0.46      0.00
   12    8   14      0.51      0.00
  -15    9   14      0.93      0.00
   -3    9   14      0.82      0.00
   11    9   14     -0.26      0.00
  -14   10   14     -0.89      0.00
   10   10   14     -0.58      0.00
  -13   11   14     -0.58      0.00
    9   11   14      0.91      0.00
  -12   12   14      0.59      0.00
  -11   12   14     -1.08      0.00
    6   12   14     -1.04      0.00
    8   12   14     -1.10      0.00
  -11   13   14      0.30      0.00
  -10   13   14      0.69      0.00
    2   13   14     -0.16      0.00
    3   13   14      0.72      0.00
    6   13   14      0.17      0.00
    7   13   14      1.15      0.00
[truncated: 588,624 more chars]
